# Supplementary material for: Modular organization of the white spruce (Picea glauca) transcriptome reveals functional organization and evolutionary signatures
Source: New Phytol. 2015 Feb 27;207(1):172–87. doi: 10.1111/nph.13343 (PMC5024012; doi:10.1111/nph.13343)
Supplement: Supplementary file 2 — Table S1 Compilation of gene expression results from Expts 1 and 2, gene network analysis and annotation summary Table S2 Functional annotation analysis of gene groups Table S3 Reverse transcription quantitative PCR (RT‐qPCR) primer sequences and microarray validation by RT‐qPCR Table S4 Number of genes per coexpression group in white spruce (Picea glauca) Table S5 Under‐ or overrepresentation of conifer‐specific genes across coexpression groups Table S6 Enriched pathways in xylem (M2–7) preferential network Table S7 Members of the secondary cell wall gene network shown to be transactivated by PgNAC‐7 or MYB transcription factors in white spruce (Picea glauca) Table S8 Distribution of tissue‐detected genes across invariant and coexpression groups of white spruce (Picea glauca) Methods S1 Weighted correlation network analysis (wgcna) script. [file NPH-207-172-s002.xls]

## Sheet: Table S1
		Supporting Information Tables S2-S3, S5 & S6
		Table S1 Compilation of gene expression results from experiments 1 and 2 and gene network analysis and annotation summary
		GenBank Accession Number	Cluster ID0	Gene categories1 (Experiment 1)	Co-expression groups2 (Experiment 1)	Invariant genes across tissues3 (Experiment 1)		Tissue-preferential expression4	Temporally variable gene clusters5 (Experiment 2)	Xylem (M2-7) preferential network6 (Experiment 1)		June-July preferential network6 (Experiment 2)		Xylem (M2-7) and June-July preferential sub-network6 (Experiments 1, 2)		PgNAC-7 connected genes in M2-7 network7 (Experiment 1)			September preferential network8 (Experiment 2)					PFAM10		Arabidopsis thaliana11		Picea sitchensis11		Pinus taeda11
						Expression classes	Annotation			Degree	Rank	Degree	Rank	Degree	Rank	Connection	Genes in Fig. 7c	Annotation	Degree	Rank	ADR1 connection9	DHR connection9	TUB connection9	Accession number	Description	Accession number	Description	Accession number	Description	Accession number	Description
		BT100331	GQ0011_A02	low confidence gene	M8b	NA	NA	NA	NA	NA	NA	NA	NA	NA	NA	NA	NA	NA	NA	NA	NA	NA	NA	PF08646.5	Replication factor-A C terminal domain	AT2G28105	CONTAINS InterPro DOMAIN/s: Nucleic acid-binding, OB-fold-like (InterPro:IPR016027), Replication factor A, C-terminal (InterPro:IPR013955)
		BT100332	GQ0011_A15	high confidence variable gene	M5b	NA	NA	NA	NA	NA	NA	NA	NA	NA	NA	NA	NA	NA	NA	NA	NA	NA	NA	PF14368.1	Probable lipid transfer					UG|Pta.1233|gb|AW981528	Transcribed locus
		BT100333	GQ0011_A20	low confidence gene	M9a	NA	NA	NA	NA	NA	NA	NA	NA	NA	NA	NA	NA	NA	NA	NA	NA	NA	NA	PF13893.1	RNA recognition motif. (a.k.a. RRM, RBD, or RNP domain)	AT5G53180	Encodes one of the two polypyrimidine tract-binding (PTB) protein homologs in the Arabidopsis genome. Double mutants have defects in pollen germination.	UG|Psi.19377|gb|BT123036	Clone WS0465_B04 unknown mRNA	UG|Pta.14267|gb|DR080812	Transcribed locus
		BT100335	GQ0011_B07	high confidence variable gene	M5b	NA	NA	NA	NA	NA	NA	NA	NA	NA	NA	NA	NA	NA	NA	NA	NA	NA	NA			AT5G12950	FUNCTIONS IN: catalytic activity	UG|Psi.5921|gb|DR540475	Transcribed locus, weakly similar to XP_002297785.1 predicted protein [Populus trichocarpa]	UG|Pta.19673|gb|CX649093	Transcribed locus, weakly similar to XP_002304762.1 predicted protein [Populus trichocarpa]
		BT100336	GQ0011_B14	invariant gene	NA	LowMedRange	NoTAIR	NA	NA	NA	NA	NA	NA	NA	NA	NA	NA	NA	NA	NA	NA	NA	NA
		CK442556	GQ0011_B15	high confidence variable gene	M1a	NA	NA	NA	NA	NA	NA	NA	NA	NA	NA	NA	NA	NA	NA	NA	NA	NA	NA	PF01593.19	Flavin containing amine oxidoreductase	AT5G14220	Encodes PPO2, a putative protoporphyrinogen oxidase based on sequence homology. Also known as MEE61 (maternal effect embryo arrest 61). mee61 mutant shows arrested endosperm development.	UG|Psi.15791|gb|EF678212	Clone WS0284_H19 unknown mRNA
		BT100337	GQ0011_B21	low confidence gene	M2a	NA	NA	NA	NA	NA	NA	NA	NA	NA	NA	NA	NA	NA	NA	NA	NA	NA	NA	PF07714.12;PF00069.20	Protein tyrosine kinase;Protein kinase domain	AT1G73500	member of MAP Kinase Kinase family. Autophosphorylates and also phosphorylates MPK3 and MPK6. Independently involved in ethylene and calmalexin biosynthesis. Induces transcription of ACS2, ACS6, ERF1, ERF2, ERF5, ERF6, CYP79B2, CYP79B3, CYP71A13 and PAD3.	UG|Psi.15692|gb|BT124221	Clone WS04720_N24 unknown mRNA	UG|Pta.3397|gb|DR070729	Transcribed locus, moderately similar to XP_001755215.1 predicted protein [Physcomitrella patens subsp. patens]
		BT100338	GQ0011_C07	invariant gene	NA	LowRange	NoTAIR	NA	NA	NA	NA	NA	NA	NA	NA	NA	NA	NA	NA	NA	NA	NA	NA
		BT100339	GQ0011_C13	high confidence variable gene	M6b	NA	NA	NA	NA	NA	NA	NA	NA	NA	NA	NA	NA	NA	NA	NA	NA	NA	NA	PF00155.16	Aminotransferase class I and II	AT5G53970	encodes tyrosine aminotransferase which is strongly induced upon aging and coronatine treatment	UG|Psi.14692|gb|EF085275	Clone WS0272_A24 unknown mRNA	UG|Pta.15502|gb|DR080838	Transcribed locus, weakly similar to XP_001770099.1 predicted protein [Physcomitrella patens subsp. patens]
		BT100341	GQ0011_D17	invariant gene	NA	LowRange	NoTAIR	NA	NA	NA	NA	NA	NA	NA	NA	NA	NA	NA	NA	NA	NA	NA	NA	PF00477.12	Small hydrophilic plant seed protein					UG|Pta.17596|gb|DT624318	Transcribed locus, moderately similar to NP_001055273.1 Os05g0349800 [Oryza sativa Japonica Group]
		BT100342	GQ0011_D18	high confidence variable gene	M7a	NA	NA	NA	NA	25	1263	NA	NA	NA	NA	NA	NA	NA	NA	NA	NA	NA	NA	PF13417.1;PF13410.1;PF13409.1;PF02798.15;PF00043.20	Glutathione S-transferase, N-terminal domain;Glutathione S-transferase, C-terminal domain;Glutathione S-transferase, N-terminal domain;Glutathione S-transferase, N-terminal domain;Glutathione S-transferase, C-terminal domain	AT2G30870	early dehydration-induced gene ERD13 homologous to tobacco and maize glutathione S-transferases. Encodes glutathione transferase belonging to the phi class of GSTs. Naming convention according to Wagner et al. (2002)	UG|Psi.8931|gb|ES661083	Transcribed locus, weakly similar to XP_002283209.1 PREDICTED: hypothetical protein [Vitis vinifera]	UG|Pta.14237|gb|DR685442	Transcribed locus, weakly similar to XP_002283209.1 PREDICTED: hypothetical protein [Vitis vinifera]
		BT100343	GQ0011_D22	low confidence gene	M10b	NA	NA	NA	T1b	NA	NA	263	326	NA	NA	NA	NA	NA	NA	NA	NA	NA	NA
		BT100344	GQ0011_E11	high confidence variable gene	M7a	NA	NA	NA	NA	NA	NA	NA	NA	NA	NA	NA	NA	NA	NA	NA	NA	NA	NA					UG|Psi.16734|gb|BT122371	Clone WS0444_K10 unknown mRNA	UG|Pta.16237|gb|CX647302	Transcribed locus
		CK441912	GQ0011_F02	low confidence gene	M3b	NA	NA	NA	NA	NA	NA	NA	NA	NA	NA	NA	NA	NA	NA	NA	NA	NA	NA			AT5G05690	Encodes a member of the CP90A family, a cytochrome P450 monooxygenase which converts 6-deoxocathasterone to 6-deoxoteasterone in the late C6 oxidation pathway and cathasterone to teasterone in the early C6 oxidation pathway of brassinolide biosynthesis. Expressed in cotyledons and leaves. Mutants display de-etiolation and derepression of light-induced genes in the dark, dwarfism, male sterility a…	UG|Psi.3197|gb|HQ888858	Cytochrome P450 90A20	UG|Pta.1184|gb|DR022576	Transcribed locus, weakly similar to XP_002285397.1 PREDICTED: hypothetical protein [Vitis vinifera]
		BT100345	GQ0011_F09	high confidence variable gene	M6a	NA	NA	NA	T1a	NA	NA	NA	NA	NA	NA	NA	NA	NA	491	17	Positive	Positive	positive	PF00067.17	Cytochrome P450	AT4G19230	Encodes a protein with ABA 8'-hydroxylase activity, involved in ABA catabolism. Member of the CYP707A gene family. CYP707A1 appears to play an important role in determining the ABA levels in dry seeds. Gene involved in postgermination growth. Overexpression of CYP707A1 leads to a decrease in ABA levels and a reduction in after-ripening period to break dormancy.	UG|Psi.12815|gb|ES661428	Transcribed locus, moderately similar to XP_002975946.1 hypothetical protein SELMODRAFT_104642 [Selaginella moellendorffii]	UG|Pta.15266|gb|CO164828	Transcribed locus, moderately similar to NP_567581.1 abscisic acid 8'-hydroxylase 1 [Arabidopsis thaliana]
		BT100346	GQ0011_F12	high confidence variable gene	M1a	NA	NA	NA	NA	NA	NA	NA	NA	NA	NA	NA	NA	NA	NA	NA	NA	NA	NA	PF03083.11	Sugar efflux transporter for intercellular exchange	AT5G62850	Encodes a protein that is expressed in vegetative cells of pollen. A member of the SWEET sucrose efflux transporter family proteins.	UG|Psi.6151|gb|EF083402	Clone WS02916_I05 unknown mRNA	UG|Pta.23293|gb|DR682874	Transcribed locus, weakly similar to NP_001056475.1 Os05g0588500 [Oryza sativa Japonica Group]
		BT100348	GQ0011_F23	high confidence variable gene	M2b	NA	NA	NA	NA	1	2171	NA	NA	NA	NA	NA	NA	NA	NA	NA	NA	NA	NA					UG|Psi.2364|gb|FD740539	Transcribed locus	UG|Pta.16425|gb|CO175727	Transcribed locus
		BT100349	GQ0011_G04	low confidence gene	M2b	NA	NA	NA	NA	NA	NA	NA	NA	NA	NA	NA	NA	NA	NA	NA	NA	NA	NA	PF13857.1;PF13637.1;PF13606.1;PF12796.2;PF00023.25	Ankyrin repeats (many copies);Ankyrin repeats (many copies);Ankyrin repeat;Ankyrin repeats (3 copies);Ankyrin repeat	AT5G66055	A locus involved in embryogenesis. Mutations in this locus result in embryo lethality.	UG|Psi.18012|gb|FD730522	Transcribed locus	UG|Pta.9808|gb|DR058360	Transcribed locus, weakly similar to NP_001057245.1 Os06g0237000 [Oryza sativa (japonica cultivar-group)]
		BT100350	GQ0011_G07	not tested	NA	NA	NA	NA	NA	NA	NA	NA	NA	NA	NA	NA	NA	NA	NA	NA	NA	NA	NA	PF06200.9;PF09425.5	tify domain;Divergent CCT motif			UG|Psi.1096|gb|EF083456	Clone WS02710_B24 unknown mRNA	UG|Pta.13258|gb|DR695211	Transcribed locus
		BT100351	GQ0011_G15	high confidence variable gene	M3a	NA	NA	NA	NA	NA	NA	NA	NA	NA	NA	NA	NA	NA	NA	NA	NA	NA	NA	PF04043.10	Plant invertase/pectin methylesterase inhibitor	AT2G01610	Plant invertase/pectin methylesterase inhibitor superfamily protein	UG|Psi.6867|gb|EF081635	Clone WS02711_N19 unknown mRNA	UG|Pta.1373|gb|CV145487	Transcribed locus, weakly similar to XP_002312451.1 predicted protein [Populus trichocarpa]
		BT100352	GQ0011_G22	low confidence gene	M1b	NA	NA	NA	NA	NA	NA	NA	NA	NA	NA	NA	NA	NA	NA	NA	NA	NA	NA			AT5G03640	Protein kinase superfamily protein	UG|Psi.647|gb|EF085193	Clone WS0273_O01 unknown mRNA	UG|Pta.83|gb|DR018738	Transcribed locus, moderately similar to XP_001782001.1 predicted protein [Physcomitrella patens subsp. patens]
		BT100353	GQ0011_I04	high confidence variable gene	M1a	NA	NA	NA	NA	NA	NA	NA	NA	NA	NA	NA	NA	NA	NA	NA	NA	NA	NA	PF02536.9	mTERF	AT1G79220	Mitochondrial transcription termination factor family protein	UG|Psi.13760|gb|EF678440	Clone WS02921_H20 unknown mRNA	UG|Pta.8528|gb|DR694388	Transcribed locus, weakly similar to NP_001057194.2 Os06g0225100 [Oryza sativa Japonica Group]
		BT100354	GQ0011_I17	low confidence gene	M6b	NA	NA	NA	NA	NA	NA	NA	NA	NA	NA	NA	NA	NA	NA	NA	NA	NA	NA					UG|Psi.12288|gb|FD741150	Transcribed locus, weakly similar to NP_565539.1 NIC1 (NICOTINAMIDASE 1)@ catalytic/ nicotinamidase [Arabidopsis thaliana]	UG|Pta.12865|gb|DT625454	Transcribed locus
		BT100355	GQ0011_I23	high confidence variable gene	M3a	NA	NA	NA	NA	NA	NA	NA	NA	NA	NA	NA	NA	NA	NA	NA	NA	NA	NA			AT5G33406	hAT dimerisation domain-containing protein / transposase-related	UG|Psi.2294|gb|BT122612	Clone WS0453_H14 unknown mRNA	UG|Pta.7993|gb|DT626033	Transcribed locus, weakly similar to NP_565222.1 peroxin-2 [Arabidopsis thaliana]
		CK442784	GQ0011_J01	invariant gene	NA	LowRange	NoENR	NA	NA	NA	NA	NA	NA	NA	NA	NA	NA	NA	NA	NA	NA	NA	NA	PF03441.9	FAD binding domain of DNA photolyase	AT5G24850	Binds flavin adenine dinucleotide and DNA. It does not have photolyase activity, and it is likely to act as photoreceptor. Closely related to Synechocystis cryptochrome.	UG|Psi.6020|gb|BT070297	Clone WS02718_M06 unknown mRNA	UG|Pta.4106|gb|CV137688	Transcribed locus, weakly similar to NP_182281.1 photolyase/blue-light receptor 2 [Arabidopsis thaliana]
		BT100356	GQ0011_J05	high confidence variable gene	M1a	NA	NA	NA	NA	NA	NA	NA	NA	NA	NA	NA	NA	NA	NA	NA	NA	NA	NA	PF06888.7	Putative Phosphatase	AT1G73010	Encodes PPsPase1, a pyrophosphate-specific phosphatase catalyzing the specific cleavage of pyrophosphate (Km 38.8 uM) with an alkaline catalytic pH optimum. Expression is upregulated in the shoot of cax1/cax3 mutant.	UG|Psi.3697|gb|EF082198	Clone WS0278_N17 unknown mRNA	UG|Pta.2810|gb|DT628630	Transcribed locus, weakly similar to XP_002311810.1 predicted protein [Populus trichocarpa]
		BT100357	GQ0011_J06	invariant gene	NA	MedHighRange	ENR	NA	NA	NA	NA	NA	NA	NA	NA	NA	NA	NA	NA	NA	NA	NA	NA			AT5G56730	Insulinase (Peptidase family M16) protein	UG|Psi.17895|gb|BT123815	Clone WS04717_J22 unknown mRNA
		BT100358	GQ0011_J20	high confidence variable gene	M4a	NA	NA	NA	NA	NA	NA	NA	NA	NA	NA	NA	NA	NA	NA	NA	NA	NA	NA			AT4G36600	Late embryogenesis abundant (LEA) protein			UG|Pta.14147|gb|DN449356	Transcribed locus, weakly similar to XP_002268697.1 PREDICTED: hypothetical protein [Vitis vinifera]
		BT100361	GQ0011_K09	high confidence variable gene	M2b	NA	NA	NA	NA	24	1290	NA	NA	NA	NA	NA	NA	NA	NA	NA	NA	NA	NA	PF13720.1	Udp N-acetylglucosamine O-acyltransferase@ Domain 2	AT4G29540	Encodes a UDP-N-acetylglucosamine acyltransferase.
		BT100362	GQ0011_K11	low confidence gene	M4a	NA	NA	NA	NA	NA	NA	NA	NA	NA	NA	NA	NA	NA	NA	NA	NA	NA	NA			AT1G23750	Nucleic acid-binding, OB-fold-like protein	UG|Psi.7649|gb|EF087642	Clone WS02732_A12 unknown mRNA	UG|Pta.5470|gb|DT627180	Transcribed locus, moderately similar to XP_002314618.1 predicted protein [Populus trichocarpa]
		BT100365	GQ0011_L04	low confidence gene	M10b	NA	NA	NA	NA	NA	NA	NA	NA	NA	NA	NA	NA	NA	NA	NA	NA	NA	NA	PF00847.15	AP2 domain	AT1G78080	Encodes a member of the DREB subfamily A-6 of ERF/AP2 transcription factor family (RAP2.4). The protein contains one AP2 domain. Role in mediating light and ethylene signaling.	UG|Psi.128|gb|DR504669	Transcribed locus, strongly similar to XP_001775145.1 predicted protein [Physcomitrella patens subsp. patens]	UG|Pta.4083|gb|DR022863	Transcribed locus, moderately similar to XP_001775145.1 predicted protein [Physcomitrella patens subsp. patens]
		BT100366	GQ0011_M16	high confidence variable gene	M5b	NA	NA	shoot secondary xylem	NA	NA	NA	NA	NA	NA	NA	NA	NA	NA	NA	NA	NA	NA	NA					UG|Psi.11203|gb|ES258215	Transcribed locus	UG|Pta.650|gb|AI725303	Transcribed locus
		CK442508	GQ0011_M18	invariant gene	NA	LowRange	NoGO	NA	NA	NA	NA	NA	NA	NA	NA	NA	NA	NA	NA	NA	NA	NA	NA	PF03083.11	Sugar efflux transporter for intercellular exchange	AT5G62850	Encodes a protein that is expressed in vegetative cells of pollen. A member of the SWEET sucrose efflux transporter family proteins.	UG|Psi.6151|gb|EF083402	Clone WS02916_I05 unknown mRNA	UG|Pta.17623|gb|CO409565	Transcribed locus, weakly similar to NP_001056475.1 Os05g0588500 [Oryza sativa Japonica Group]
		BT100367	GQ0011_N04	high confidence variable gene	M2a	NA	NA	shoot secondary xylem	NA	NA	NA	NA	NA	NA	NA	NA	NA	NA	NA	NA	NA	NA	NA	PF02140.13	Galactose binding lectin domain	AT3G13750	beta-galactosidase, glycosyl hydrolase family 35	UG|Psi.4715|gb|EF085065	Clone WS0287_M07 unknown mRNA	UG|Pta.17865|gb|CO161858	Transcribed locus, weakly similar to XP_002963161.1 hypothetical protein SELMODRAFT_404798 [Selaginella moellendorffii]
		BT100368	GQ0011_N17	high confidence variable gene	M4a	NA	NA	NA	NA	NA	NA	NA	NA	NA	NA	NA	NA	NA	NA	NA	NA	NA	NA					UG|Psi.7028|gb|EF087349	Clone WS02746_L16 unknown mRNA	UG|Pta.193|gb|AF101791	Clone PtaAGP5 putative arabinogalactan protein
		BT100369	GQ0011_N18	low confidence gene	M4a	NA	NA	shoot phelloderm	NA	NA	NA	NA	NA	NA	NA	NA	NA	NA	NA	NA	NA	NA	NA	PF01357.16;PF03330.13	Pollen allergen;Rare lipoprotein A (RlpA)-like double-psi beta-barrel	AT5G05290	Encodes an expansin. Naming convention from the Expansin Working Group (Kende et al, 2004. Plant Mol Bio)	UG|Psi.14530|gb|ES866579	Transcribed locus, moderately similar to NP_173999.1 ATEXPA10 (ARABIDOPSIS THALIANA EXPANSIN A 10)@ structural constituent of cell wall [Arabidopsis thaliana]	UG|Pta.3180|gb|DT624311	Transcribed locus, moderately similar to NP_001044656.1 Os01g0823100 [Oryza sativa Japonica Group]
		BT100370	GQ0011_N21	low confidence gene	M5b	NA	NA	NA	NA	NA	NA	NA	NA	NA	NA	NA	NA	NA	NA	NA	NA	NA	NA
		BT100371	GQ0011_O20	high confidence variable gene	M1a	NA	NA	NA	NA	NA	NA	NA	NA	NA	NA	NA	NA	NA	NA	NA	NA	NA	NA	PF01490.13	Transmembrane amino acid transporter protein	AT1G24400	High-affinity transporter for neutral and acidic amino acids, expressed in tapetum tissue of anthers	UG|Psi.9498|gb|BT123053	Clone WS0465_G08 unknown mRNA	UG|Pta.10779|gb|DR060948	Transcribed locus, moderately similar to XP_002284114.1 PREDICTED: hypothetical protein [Vitis vinifera]
		BT100372	GQ0011_P09	high confidence variable gene	M4a	NA	NA	NA	NA	NA	NA	NA	NA	NA	NA	NA	NA	NA	NA	NA	NA	NA	NA	PF05553.6	Cotton fibre expressed protein			UG|Psi.848|gb|BT123502	Clone WS04713_P11 unknown mRNA	UG|Pta.16481|gb|CO161567	Transcribed locus
		CK442075	GQ0011_P18	invariant gene	NA	MedHighRange	NoENR	NA	NA	NA	NA	NA	NA	NA	NA	NA	NA	NA	NA	NA	NA	NA	NA			AT5G44280	Encodes a nuclear localized protein with similarity to animal polycomb repressive core complex1 (PRC1) core component RING.Appears to function redundantly with ATRING1b, a close paralog. Both interact physically with CLF and LHP1 and appear to function together to repress class I KNOX gene expression.	UG|Psi.21138|gb|BT123568	Clone WS04714_N05 unknown mRNA
		BT100373	GQ0012_A01	invariant gene	NA	LowRange	NoGO	NA	NA	NA	NA	NA	NA	NA	NA	NA	NA	NA	NA	NA	NA	NA	NA	PF02298.12	Plastocyanin-like domain	AT3G20570	early nodulin-like protein 9 (ENODL9)	UG|Psi.20439|gb|EF084306	Clone WS0284_I22 unknown mRNA	UG|Pta.15011|gb|DN455090	Transcribed locus, weakly similar to NP_001172812.1 Os02g0162200 [Oryza sativa Japonica Group]
		CK442130	GQ0012_C17	invariant gene	NA	LowRange	NoENR	NA	NA	NA	NA	NA	NA	NA	NA	NA	NA	NA	NA	NA	NA	NA	NA	PF00067.17	Cytochrome P450	AT1G01280	member of CYP703A CYP703A2 is expressed specifically in anthers of land plants, catalyzing the in-chain hydroxylation at the C-7 position of medium-chain saturated fatty acids (lauric acid in-chain hydroxylase) which is involved in pollen development (sporopollenin synthesis).	UG|Psi.6334|gb|EF085230	Clone WS0271_I15 unknown mRNA	UG|Pta.191|gb|AY064170	P-coumarate 3-hydroxylase
		BT100376	GQ0012_I05	low confidence gene	M10b	NA	NA	NA	NA	NA	NA	NA	NA	NA	NA	NA	NA	NA	NA	NA	NA	NA	NA	PF00931.17	NB-ARC domain	AT1G27170	transmembrane receptors	UG|Psi.15586|gb|ES870900	Transcribed locus, moderately similar to XP_001769944.1 predicted protein [Physcomitrella patens subsp. patens]	UG|Pta.19843|gb|DR091679	Transcribed locus, weakly similar to XP_002335663.1 NBS resistance protein [Populus trichocarpa]
		BT100377	GQ0012_K13	low confidence gene	M1b	NA	NA	NA	NA	NA	NA	NA	NA	NA	NA	NA	NA	NA	NA	NA	NA	NA	NA
		BT100379	GQ0012_M03	invariant gene	NA	LowRange	NoENR	NA	NA	NA	NA	NA	NA	NA	NA	NA	NA	NA	NA	NA	NA	NA	NA	PF02458.10	Transferase family	AT5G41040	Encodes a feruloyl-CoA transferase required for suberin synthesis. Has feruloyl-CoA-dependent feruloyl transferase activity towards substrates with a primary alcohol.	UG|Psi.4154|gb|EF085471	Clone WS02711_B02 unknown mRNA	UG|Pta.11564|gb|DR167239	Transcribed locus, weakly similar to XP_002967754.1 BAHD family acyltransferase, clade V [Selaginella moellendorffii]
		BT100380	GQ0012_O09	not tested	NA	NA	NA	NA	NA	NA	NA	NA	NA	NA	NA	NA	NA	NA	NA	NA	NA	NA	NA	PF00656.17	Caspase domain	AT5G04200	Encodes a putative metacaspase. Arabidopsis contains three type I MCP genes (MCP1a-c) and six type II MCP genes (MCP2a?f): AtMCP1a/At5g64240, AtMCP1b/At1g02170, AtMCP1c/At4g25110, AtMCP2a/At1g79310, AtMCP2b/At1g79330, AtMCP2c/At1g79320, AtMCP2d/At1g79340, AtMCP2e/At1g16420, AtMCP2f/At5g04200.	UG|Psi.13257|gb|ES664494	Transcribed locus, weakly similar to NP_001065680.1 Os11g0134700 [Oryza sativa Japonica Group]	UG|Pta.16001|gb|DR016204	Transcribed locus, weakly similar to XP_002451746.1 hypothetical protein SORBIDRAFT_04g007090 [Sorghum bicolor]
		BT100381	GQ0012_O11	high confidence variable gene	M2a	NA	NA	NA	NA	3	1999	NA	NA	NA	NA	NA	NA	NA	NA	NA	NA	NA	NA					UG|Psi.3070|gb|DR490633	Clone WS02915_E17 unknown mRNA
		BT100382	GQ0013_A06	low confidence gene	M8b	NA	NA	NA	NA	NA	NA	NA	NA	NA	NA	NA	NA	NA	NA	NA	NA	NA	NA	PF13507.1	CobB/CobQ-like glutamine amidotransferase domain	AT1G74260	Encodes formylglycinamidine ribonucleotide synthase an enzyme involved in de novo purine biosynthesis. PUR4 is localizes to the chloroplast and mitochondria. Loss of PUR4 function affects male but not female gametophyte development.	UG|Psi.344|gb|BT123706	Clone WS04716_D24 unknown mRNA
		BT100383	GQ0013_A16	not tested	NA	NA	NA	NA	T1b	NA	NA	188	425	NA	NA	NA	NA	NA	NA	NA	NA	NA	NA	PF02298.12	Plastocyanin-like domain	AT2G02850	Encodes plantacyanin one of blue copper proteins. Involved in anther development and pollination. Expressed in the transmitting tract of the pistil.	UG|Psi.6771|gb|DR493604	Clone WS0285_O21 unknown mRNA	UG|Pta.20421|gb|DT629946	Transcribed locus, weakly similar to XP_002464008.1 hypothetical protein SORBIDRAFT_01g010510 [Sorghum bicolor]
		BT100385	GQ0013_A24	invariant gene	NA	HighRange	NoENR	NA	NA	NA	NA	NA	NA	NA	NA	NA	NA	NA	NA	NA	NA	NA	NA	PF01277.12	Oleosin	AT2G25890	Oleosin family protein			UG|Pta.1348|gb|DN449025	Transcribed locus, weakly similar to NP_180160.2 Oleosin-like protein [Arabidopsis thaliana]
		BT100386	GQ0013_B06	invariant gene	NA	LowRange	NoTAIR	NA	NA	NA	NA	NA	NA	NA	NA	NA	NA	NA	NA	NA	NA	NA	NA
		CK443250	GQ0013_B07	high confidence variable gene	M7a	NA	NA	NA	NA	2	2075	NA	NA	NA	NA	NA	NA	NA	NA	NA	NA	NA	NA	PF00450.17	Serine carboxypeptidase	AT4G30610	Encodes a secreted glycosylated serine carboxypeptidase with broad substrate preference that is involved in brassinosteroid signalling via BRI1. It is proteolytically processed in vivo by a separate as yet unidentified protease.	UG|Psi.4030|gb|EF676710	Clone WS02749_A23 unknown mRNA	UG|Pta.21221|gb|DR057320	Transcribed locus, weakly similar to XP_002325127.1 predicted protein [Populus trichocarpa]
		BT100389	GQ0013_C09	high confidence variable gene	M1a	NA	NA	NA	NA	NA	NA	NA	NA	NA	NA	NA	NA	NA	NA	NA	NA	NA	NA
		BT100390	GQ0013_C10	high confidence variable gene	M7b	NA	NA	shoot phelloderm	NA	5	1875	NA	NA	NA	NA	NA	NA	NA	NA	NA	NA	NA	NA					UG|Psi.16370|gb|EF083539	Clone WS02723_C10 unknown mRNA	UG|Pta.1277|gb|DR018759	Transcribed locus, weakly similar to XP_002304993.1 predicted protein [Populus trichocarpa]
		BT100391	GQ0013_C11	high confidence variable gene	M2b	NA	NA	shoot phelloderm	T1a	178	181	NA	NA	NA	NA	Negative	NA	NoTAIR	466	139	Positive	Positive	positive					UG|Psi.19136|gb|FD739534	Transcribed locus	UG|Pta.13333|gb|BG276031	Transcribed locus
		BT100392	GQ0013_C19	high confidence variable gene	M1b	NA	NA	NA	NA	NA	NA	NA	NA	NA	NA	NA	NA	NA	NA	NA	NA	NA	NA					UG|Psi.19473|gb|BT122215	Clone WS0441_H24 unknown mRNA
		BT100394	GQ0013_D05	invariant gene	NA	LowRange	NoENR	NA	NA	NA	NA	NA	NA	NA	NA	NA	NA	NA	NA	NA	NA	NA	NA	PF00067.17	Cytochrome P450	AT1G69500	Encodes a cytochrome P450, designated CYP704B1. Expressed in the developing anthers. Essential for pollen exine development. Mutations in CYP704B1 result in impaired pollen walls that lack a normal exine layer and exhibit a characteristic striped surface, termed zebra phenotype. Heterologous expression of CYP704B1 in yeast cells demonstrated that it catalyzes omega-hydroxylation of long-chain fat…	UG|Psi.17960|gb|FD730174	Transcribed locus, weakly similar to XP_002270428.1 PREDICTED: hypothetical protein [Vitis vinifera]	UG|Pta.4611|gb|AY779540	Cytochrome P450 CYPD
		BT100395	GQ0013_E07	not detected	NA	NA	NA	NA	NA	NA	NA	NA	NA	NA	NA	NA	NA	NA	NA	NA	NA	NA	NA	PF00314.12	Thaumatin family	AT2G28790	Pathogenesis-related thaumatin superfamily protein	UG|Psi.1144|gb|EF677593	Clone WS02771_G13 unknown mRNA	UG|Pta.15741|gb|DR092405	Transcribed locus, weakly similar to NP_173365.2 pathogenesis-related thaumatin-like protein [Arabidopsis thaliana]
		BT100396	GQ0013_E12	low confidence gene	M3b	NA	NA	shoot secondary xylem	NA	NA	NA	NA	NA	NA	NA	NA	NA	NA	NA	NA	NA	NA	NA			AT1G60810	One of the three genes encoding subunit A of the trimeric enzyme ATP Citrate lyase	UG|Psi.3289|gb|BT070978	Clone WS02750_O19 unknown mRNA	UG|Pta.1935|gb|DR092698	Transcribed locus, moderately similar to NP_172537.1 ATP-citrate lyase A-1 [Arabidopsis thaliana]
		CK442401	GQ0013_F10	high confidence variable gene	M2b	NA	NA	NA	NA	76	674	NA	NA	NA	NA	NA	NA	NA	NA	NA	NA	NA	NA	PF00141.18	Peroxidase	AT5G06720	Encodes a peroxidase with diverse roles in the wound response, flower development, and syncytium formation.	UG|Psi.3936|gb|EF082678	Clone WS02721_N19 unknown mRNA	UG|Pta.4514|gb|CO200398	Transcribed locus, weakly similar to NP_196290.1 peroxidase 53 [Arabidopsis thaliana]
		BT100398	GQ0013_F22	high confidence variable gene	M3a	NA	NA	NA	NA	NA	NA	NA	NA	NA	NA	NA	NA	NA	NA	NA	NA	NA	NA	PF04535.7	Domain of unknown function (DUF588)	AT4G15610	Uncharacterised protein family (UPF0497)	UG|Psi.9099|gb|ES250028	Transcribed locus, weakly similar to XP_002276206.1 PREDICTED: hypothetical protein [Vitis vinifera]	UG|Pta.15387|gb|CV036446	Transcribed locus, weakly similar to NP_001052990.2 Os04g0460400 [Oryza sativa Japonica Group]
		BT100399	GQ0013_G01	low confidence gene	M1a	NA	NA	NA	NA	NA	NA	NA	NA	NA	NA	NA	NA	NA	NA	NA	NA	NA	NA
		BT100400	GQ0013_G12	invariant gene	NA	LowRange	NoENR	NA	NA	NA	NA	NA	NA	NA	NA	NA	NA	NA	NA	NA	NA	NA	NA			AT5G57620	Encodes a putative transcription factor (MYB36).	UG|Psi.21103|gb|BT123519	Clone WS04714_E01 unknown mRNA	UG|Pta.15951|gb|CF396536	Transcribed locus, moderately similar to XP_002301137.1 predicted protein [Populus trichocarpa]
		BT100401	GQ0013_G18	low confidence gene	M7a	NA	NA	NA	T1a	NA	NA	NA	NA	NA	NA	NA	NA	NA	367	391	Positive	Positive	positive	PF04927.7	Seed maturation protein	AT3G22490	Seed maturation protein	UG|Psi.21117|gb|GT126930	Transcribed locus	UG|Pta.17632|gb|DN445696	Transcribed locus, weakly similar to XP_002971638.1 hypothetical protein SELMODRAFT_172144 [Selaginella moellendorffii]
		BT100402	GQ0013_G20	low confidence gene	M6b	NA	NA	NA	NA	NA	NA	NA	NA	NA	NA	NA	NA	NA	NA	NA	NA	NA	NA	PF03760.10	Late embryogenesis abundant (LEA) group 1
		BT100403	GQ0013_H04	low confidence gene	M1b	NA	NA	NA	NA	NA	NA	NA	NA	NA	NA	NA	NA	NA	NA	NA	NA	NA	NA	PF03763.8	Remorin, C-terminal region	AT3G57540	Remorin family protein	UG|Psi.15321|gb|EF678064	Clone WS02821_J23 unknown mRNA	UG|Pta.14188|gb|DR059492	Transcribed locus, weakly similar to XP_002308960.1 predicted protein [Populus trichocarpa]
		BT100404	GQ0013_H20	high confidence variable gene	M4a	NA	NA	NA	NA	NA	NA	NA	NA	NA	NA	NA	NA	NA	NA	NA	NA	NA	NA							UG|Pta.17620|gb|CN785687	Transcribed locus, weakly similar to NP_000217.2 keratin, type I cytoskeletal 9 [Homo sapiens]
		BT100407	GQ0013_I10	low confidence gene	M1b	NA	NA	NA	NA	NA	NA	NA	NA	NA	NA	NA	NA	NA	NA	NA	NA	NA	NA
		CK442689	GQ0013_I11	high confidence variable gene	M5b	NA	NA	NA	NA	NA	NA	NA	NA	NA	NA	NA	NA	NA	NA	NA	NA	NA	NA			AT5G08370	alpha-galactosidase 2 (AGAL2)	UG|Psi.15027|gb|BT124460	Clone WS0474_F18 unknown mRNA	UG|Pta.14693|gb|CO168655	Transcribed locus, moderately similar to NP_001031855.1 alpha-galactosidase 2 [Arabidopsis thaliana]
		CK442699	GQ0013_I23	low confidence gene	M9b	NA	NA	shoot secondary xylem	NA	NA	NA	NA	NA	NA	NA	NA	NA	NA	NA	NA	NA	NA	NA	PF05623.7	Protein of unknown function (DUF789)			UG|Psi.18827|gb|FD737197	Transcribed locus
		BT100408	GQ0013_J01	high confidence variable gene	M4a	NA	NA	NA	NA	NA	NA	NA	NA	NA	NA	NA	NA	NA	NA	NA	NA	NA	NA	PF03018.9	Dirigent-like protein	AT1G64160	Disease resistance-responsive (dirigent-like protein) family protein	UG|Psi.7106|gb|DQ395259	Dirigent protein pDIR19	UG|Pta.11774|gb|DR014422	Transcribed locus, moderately similar to XP_002297997.1 predicted protein [Populus trichocarpa]
		BT100409	GQ0013_J02	high confidence variable gene	M5a	NA	NA	NA	NA	NA	NA	NA	NA	NA	NA	NA	NA	NA	NA	NA	NA	NA	NA			AT2G30370	Encodes a small, potentially secreted protein that acts as an inhibitor of stomatal production though likely not through direct interaction with the TMM receptor. It is homologous to known stomatal regulators EPF1 and EPF2.	UG|Psi.20935|gb|BT123254	Clone WS04710_O04 unknown mRNA
		BT100411	GQ0013_J04	high confidence variable gene	M4a	NA	NA	NA	NA	NA	NA	NA	NA	NA	NA	NA	NA	NA	NA	NA	NA	NA	NA	PF02298.12	Plastocyanin-like domain	AT2G02850	Encodes plantacyanin one of blue copper proteins. Involved in anther development and pollination. Expressed in the transmitting tract of the pistil.	UG|Psi.8389|gb|FD731996	Transcribed locus, weakly similar to NP_001051044.1 Os03g0709300 [Oryza sativa Japonica Group]	UG|Pta.20421|gb|DT629946	Transcribed locus, weakly similar to XP_002464008.1 hypothetical protein SORBIDRAFT_01g010510 [Sorghum bicolor]
		CK443478	GQ0013_J09	invariant gene	NA	MedHighRange	NoGO	NA	NA	NA	NA	NA	NA	NA	NA	NA	NA	NA	NA	NA	NA	NA	NA			AT1G36990	unknown protein			UG|Pta.21994|gb|DR166346	Transcribed locus
		BT100412	GQ0013_J21	invariant gene	NA	LowRange	NoTAIR	NA	NA	NA	NA	NA	NA	NA	NA	NA	NA	NA	NA	NA	NA	NA	NA							UG|Pta.12016|gb|AW497813	Transcribed locus
		BT100413	GQ0013_K01	high confidence variable gene	M2a	NA	NA	shoot secondary xylem	T2a	48	922	253	344	5	134	NA	NA	NA	NA	NA	NA	NA	NA					UG|Psi.5297|gb|EF081735	Clone WS02711_K20 unknown mRNA	UG|Pta.6971|gb|DR387995	Transcribed locus
		BT100416	GQ0013_K06	low confidence gene	M8b	NA	NA	NA	NA	NA	NA	NA	NA	NA	NA	NA	NA	NA	NA	NA	NA	NA	NA			AT3G09860	unknown protein	UG|Psi.6196|gb|ES664031	Clone WS02730_F09 unknown mRNA	UG|Pta.9250|gb|BQ290683	Transcribed locus, weakly similar to NP_187597.2 uncharacterized protein [Arabidopsis thaliana]
		BT100418	GQ0013_L06	low confidence gene	M9a	NA	NA	NA	NA	NA	NA	NA	NA	NA	NA	NA	NA	NA	NA	NA	NA	NA	NA					UG|Psi.19412|gb|FD745881	Transcribed locus
		BT100419	GQ0013_L14	not detected	NA	NA	NA	NA	NA	NA	NA	NA	NA	NA	NA	NA	NA	NA	NA	NA	NA	NA	NA	PF00722.16	Glycosyl hydrolases family 16	AT4G37800	xyloglucan endotransglucosylase/hydrolase 7 (XTH7)	UG|Psi.2220|gb|EF082049	Clone WS02729_O08 unknown mRNA	UG|Pta.17069|gb|DR080099	Transcribed locus, moderately similar to NP_195494.1 xyloglucan:xyloglucosyl transferase [Arabidopsis thaliana]
		BT100420	GQ0013_L24	invariant gene	NA	LowRange	NoTAIR	NA	NA	NA	NA	NA	NA	NA	NA	NA	NA	NA	NA	NA	NA	NA	NA							UG|Pta.12016|gb|AW497813	Transcribed locus
		BT100421	GQ0013_M03	low confidence gene	M8b	NA	NA	NA	NA	NA	NA	NA	NA	NA	NA	NA	NA	NA	NA	NA	NA	NA	NA	PF04862.7	Protein of unknown function (DUF642)	AT4G32460	FUNCTIONS IN: molecular_function unknown	UG|Psi.1150|gb|CO227209	Transcribed locus, moderately similar to XP_002337874.1 predicted protein [Populus trichocarpa]	UG|Pta.16335|gb|CF401557	Transcribed locus, weakly similar to XP_002337874.1 predicted protein [Populus trichocarpa]
		BT100423	GQ0013_M19	low confidence gene	M7a	NA	NA	NA	NA	NA	NA	NA	NA	NA	NA	NA	NA	NA	NA	NA	NA	NA	NA					UG|Psi.10420|gb|GT127461	Transcribed locus	UG|Pta.12968|gb|DN610696	Transcribed locus
		CK443553	GQ0013_N01	high confidence variable gene	M3a	NA	NA	NA	NA	NA	NA	NA	NA	NA	NA	NA	NA	NA	NA	NA	NA	NA	NA	PF00892.15	EamA-like transporter family	AT5G07050	nodulin MtN21-like transporter family protein	UG|Psi.21174|gb|BT123628	Clone WS04715_G22 unknown mRNA	UG|Pta.18321|gb|DR682638	Transcribed locus, weakly similar to NP_001151393.1 nodulin-like protein [Zea mays]
		BT100424	GQ0013_N17	high confidence variable gene	M9a	NA	NA	NA	NA	NA	NA	NA	NA	NA	NA	NA	NA	NA	NA	NA	NA	NA	NA			AT5G66460	Encodes a endo-beta-mannanase involved in seed germination.	UG|Psi.2513|gb|BT123023	Clone WS0464_M14 unknown mRNA	UG|Pta.1859|gb|DR014900	Transcribed locus, weakly similar to XP_002456093.1 hypothetical protein SORBIDRAFT_03g030340 [Sorghum bicolor]
		BT100425	GQ0013_O03	low confidence gene	M3a	NA	NA	NA	NA	NA	NA	NA	NA	NA	NA	NA	NA	NA	NA	NA	NA	NA	NA					UG|Psi.1|gb|EF087023	Clone WS02747_K21 unknown mRNA	UG|Pta.17890|gb|CO162616	Transcribed locus
		BT100426	GQ0013_O10	low confidence gene	M7a	NA	NA	NA	NA	NA	NA	NA	NA	NA	NA	NA	NA	NA	NA	NA	NA	NA	NA			AT1G47980	unknown protein	UG|Psi.19306|gb|FD743116	Transcribed locus, weakly similar to NP_564518.1 unknown protein [Arabidopsis thaliana]	UG|Pta.17240|gb|CO165281	Transcribed locus, moderately similar to NP_564518.1 uncharacterized protein [Arabidopsis thaliana]
		CK443204	GQ0013_O16	low confidence gene	unclassified	NA	NA	NA	NA	NA	NA	NA	NA	NA	NA	NA	NA	NA	NA	NA	NA	NA	NA			AT2G31220	basic helix-loop-helix (bHLH) DNA-binding superfamily protein
		BT100428	GQ0014_A02	high confidence variable gene	M3a	NA	NA	NA	NA	NA	NA	NA	NA	NA	NA	NA	NA	NA	NA	NA	NA	NA	NA					UG|Psi.9426|gb|FD734516	Transcribed locus
		BT100429	GQ0014_A06	invariant gene	NA	LowRange	NoENR	NA	NA	NA	NA	NA	NA	NA	NA	NA	NA	NA	NA	NA	NA	NA	NA	PF13561.1;PF08659.5;PF02719.10;PF01370.16;PF00106.20	Enoyl-(Acyl carrier protein) reductase;KR domain;Polysaccharide biosynthesis protein;NAD dependent epimerase/dehydratase family;short chain dehydrogenase	AT1G54870	ChlADR is an aldehyde reductase that catalyzes the reduction of the aldehyde carbonyl groups on saturated and alpha,beta-unsaturated aldehydes with more than 5 carbons in vitro. The N-terminal region of this protein directs GFP to the chloroplast where where ChlADR likely helps to maintain the photosynthetic process by detoxifying reactive carbonyls formed during lipid peroxidation. In addition, …	UG|Psi.21070|gb|BT123463	Clone WS04713_I21 unknown mRNA	UG|Pta.19564|gb|DT625172	Transcribed locus, moderately similar to XP_001752356.1 predicted protein [Physcomitrella patens subsp. patens]
		BT100431	GQ0014_A10	low confidence gene	M4b	NA	NA	NA	NA	NA	NA	NA	NA	NA	NA	NA	NA	NA	NA	NA	NA	NA	NA			AT3G12587	Oligosaccaryltransferase	UG|Psi.11462|gb|GW715566	Transcribed locus	UG|Pta.632|gb|DR117044	Transcribed locus
		BT100432	GQ0014_A15	invariant gene	NA	LowMedRange	NoGO	NA	NA	NA	NA	NA	NA	NA	NA	NA	NA	NA	NA	NA	NA	NA	NA	PF09118.6	Domain of unknown function (DUF1929)	AT3G53950	glyoxal oxidase-related protein	UG|Psi.17752|gb|FD735138	Transcribed locus, weakly similar to NP_177692.1 glyoxal oxidase-related [Arabidopsis thaliana]	UG|Pta.4400|gb|CX645527	Transcribed locus, weakly similar to NP_190963.1 glyoxal oxidase-related protein [Arabidopsis thaliana]
		BT100433	GQ0014_C02	high confidence variable gene	M2b	NA	NA	NA	NA	NA	NA	NA	NA	NA	NA	NA	NA	NA	NA	NA	NA	NA	NA	PF08137.7	DVL family	AT2G39705	ROTUNDIFOLIA like 8 (RTFL8)	UG|Psi.11746|gb|GW717694	Transcribed locus	UG|Pta.16272|gb|DR110573	Transcribed locus
		BT100434	GQ0014_C21	invariant gene	NA	MedHighRange	NoGO	NA	NA	NA	NA	NA	NA	NA	NA	NA	NA	NA	NA	NA	NA	NA	NA	PF00903.20;PF12681.2	Glyoxalase/Bleomycin resistance protein/Dioxygenase superfamily;Glyoxalase-like domain	AT2G32090	Lactoylglutathione lyase / glyoxalase I family protein	UG|Psi.10069|gb|EF084704	Clone WS02727_H01 unknown mRNA	UG|Pta.1834|gb|DR011609	Transcribed locus, weakly similar to NP_565737.1 lactoylglutathione lyase / glyoxalase I-like protein [Arabidopsis thaliana]
		CK443643	GQ0014_D19	not tested	NA	NA	NA	NA	NA	NA	NA	NA	NA	NA	NA	NA	NA	NA	NA	NA	NA	NA	NA	PF08541.5;PF08392.7;PF02797.10	3-Oxoacyl-[acyl-carrier-protein (ACP)] synthase III C terminal;FAE1/Type III polyketide synthase-like protein;Chalcone and stilbene synthases, C-terminal domain	AT5G43760	Encodes KCS20, a member of the 3-ketoacyl-CoA synthase family involved in the biosynthesis of VLCFA (very long chain fatty acids).	UG|Psi.21411|gb|BT124175	Clone WS04720_F12 unknown mRNA	UG|Pta.1773|gb|CO175320	Transcribed locus, weakly similar to NP_177020.1 3-ketoacyl-CoA synthase 6 [Arabidopsis thaliana]
		BT100435	GQ0014_E08	not tested	NA	NA	NA	NA	NA	NA	NA	NA	NA	NA	NA	NA	NA	NA	NA	NA	NA	NA	NA	PF00145.12	C-5 cytosine-specific DNA methylase	AT5G49160	Encodes a cytosine methyltransferase MET1. Required for silencing of FWA paternal allele in endosperm. Two lines with RNAi constructs directed against DMT1 have reduced agrobacterium-mediated tumor formation.	UG|Psi.8568|gb|ES247726	Transcribed locus	UG|Pta.7516|gb|BQ701792	Transcribed locus, moderately similar to XP_001758167.1 predicted protein [Physcomitrella patens subsp. patens]
		BT100436	GQ0014_F01	invariant gene	NA	LowRange	NoENR	NA	NA	NA	NA	NA	NA	NA	NA	NA	NA	NA	NA	NA	NA	NA	NA	PF02704.9	Gibberellin regulated protein	AT4G09610	GAST1 protein homolog 2 (GASA2)	UG|Psi.17539|gb|EF081752	Clone WS02813_B22 unknown mRNA	UG|Pta.1279|gb|AW981559	Transcribed locus, moderately similar to NP_001055630.1 Os05g0432200 [Oryza sativa Japonica Group]
		BT100438	GQ0014_I15	low confidence gene	M3a	NA	NA	NA	NA	NA	NA	NA	NA	NA	NA	NA	NA	NA	NA	NA	NA	NA	NA	PF00658.13	Poly-adenylate binding protein, unique domain	AT1G49760	polyadenylate-binding protein, putative / PABP, putative, similar to poly(A)-binding protein GB:AAF66825 GI:7673359 from (Nicotiana tabacum). Highly and ubiquitously expressed. Member of the class II PABP family.	UG|Psi.1833|gb|DR520258	Transcribed locus, moderately similar to XP_002284893.1 PREDICTED: hypothetical protein [Vitis vinifera]	UG|Pta.7937|gb|DR179259	Transcribed locus, weakly similar to XP_002284923.1 PREDICTED: hypothetical protein [Vitis vinifera]
		BT100439	GQ0014_J23	high confidence variable gene	M1a	NA	NA	shoot phelloderm	NA	NA	NA	NA	NA	NA	NA	NA	NA	NA	NA	NA	NA	NA	NA	PF03476.11;PF03473.12	MOSC N-terminal beta barrel domain;MOSC domain	AT1G30910	Molybdenum cofactor sulfurase family protein	UG|Psi.5464|gb|EF082325	Clone WS0276_K13 unknown mRNA	UG|Pta.2805|gb|DR177327	Transcribed locus, weakly similar to NP_974883.1 molybdenum cofactor sulfurase family protein [Arabidopsis thaliana]
		BT100442	GQ0014_K10	not tested	NA	NA	NA	NA	NA	NA	NA	NA	NA	NA	NA	NA	NA	NA	NA	NA	NA	NA	NA							UG|Pta.12016|gb|AW497813	Transcribed locus
		BT100443	GQ0014_K13	low confidence gene	M6a	NA	NA	NA	NA	NA	NA	NA	NA	NA	NA	NA	NA	NA	NA	NA	NA	NA	NA	PF12799.2;PF13504.1	Leucine Rich repeats (2 copies);Leucine rich repeat	AT4G19050	NB-ARC domain-containing disease resistance protein	UG|Psi.11353|gb|ES258953	Transcribed locus	UG|Pta.19579|gb|CX646436	Transcribed locus, weakly similar to XP_001773112.1 predicted protein [Physcomitrella patens subsp. patens]
		BT100444	GQ0014_K16	high confidence variable gene	M1a	NA	NA	shoot phelloderm	NA	NA	NA	NA	NA	NA	NA	NA	NA	NA	NA	NA	NA	NA	NA	PF00892.15	EamA-like transporter family	AT1G25270	nodulin MtN21-like transporter family protein	UG|Psi.20691|gb|EF676813	Clone WS02753_G09 unknown mRNA	UG|Pta.18065|gb|CO166905	Transcribed locus, weakly similar to XP_002277072.1 PREDICTED: hypothetical protein [Vitis vinifera]
		BT100445	GQ0014_K21	not tested	NA	NA	NA	NA	NA	NA	NA	NA	NA	NA	NA	NA	NA	NA	NA	NA	NA	NA	NA	PF02458.10	Transferase family	AT4G24510	Involved in C28 to C30 fatty acid elongation.	UG|Psi.14099|gb|EF677342	Clone WS02766_A07 unknown mRNA	UG|Pta.23295|gb|DT634910	Transcribed locus, weakly similar to NP_199704.1 hydroxycinnamoyl-CoA shikimate/quinate hydroxycinnamoyl transferase [Arabidopsis thaliana]
		BT100446	GQ0014_K23	high confidence variable gene	M1a	NA	NA	NA	NA	NA	NA	NA	NA	NA	NA	NA	NA	NA	NA	NA	NA	NA	NA					UG|Psi.7354|gb|ES866678	Clone WS02714_B05 unknown mRNA
		BT100447	GQ0014_L01	high confidence variable gene	M1a	NA	NA	NA	NA	NA	NA	NA	NA	NA	NA	NA	NA	NA	NA	NA	NA	NA	NA	PF12076.3	WAX2 C-terminal domain	AT5G57800	encodes a transmembrane protein with similarity to the sterol desaturase family at the N-terminus and to the short-chain dehydrogenase/reductase family at the C-terminus. Mutant analyses indicate this protein is involved in cuticle membrane and wax biosynthesis.	UG|Psi.19548|gb|BT122316	Clone WS0443_G20 unknown mRNA	UG|Pta.1272|gb|DT632539	Transcribed locus, moderately similar to NP_200588.2 protein WAX2 [Arabidopsis thaliana]
		BT100448	GQ0014_L13	not tested	NA	NA	NA	NA	NA	NA	NA	NA	NA	NA	NA	NA	NA	NA	NA	NA	NA	NA	NA	PF00234.17	Protease inhibitor/seed storage/LTP family	AT3G51590	Encodes a member of the lipid transfer protein family. Proteins of this family are generally small (~9 kD), basic, expressed abundantly and contain eight Cys residues. The proteins can bind fatty acids and acylCoA esters and can transfer several different phospholipids. They are localized to the cell wall. The LTP12 promoter is active exclusively in the tapetum during the uninucleate microspore a…	UG|Psi.9502|gb|ES862776	Clone WS0441_O23 unknown mRNA	UG|Pta.1193|gb|AW981613	Transcribed locus
		BT100449	GQ0014_L19	invariant gene	NA	HighRange	NoTAIR	NA	NA	NA	NA	NA	NA	NA	NA	NA	NA	NA	NA	NA	NA	NA	NA
		CK443007	GQ0014_M07	high confidence variable gene	M2a	NA	NA	shoot secondary xylem	NA	20	1395	NA	NA	NA	NA	NA	NA	NA	NA	NA	NA	NA	NA	PF02265.11	S1/P1 Nuclease	AT1G11190	Encodes a bifunctional nuclease that acts on both RNA and DNA involved in nucleic acid degradation to facilitate nucleotide and phosphate recovery during senescence. It has mismatch-specific endonuclease activity with wide recognition of single base mismatches as well as the ability to cleave indel types of mismatches (heteroduplexes with loops).	UG|Psi.14269|gb|EF677604	Clone WS02771_J03 unknown mRNA	UG|Pta.1464|gb|DR071777	Transcribed locus, weakly similar to NP_176996.1 endonuclease 2 [Arabidopsis thaliana]
		BT100450	GQ0014_M24	invariant gene	NA	LowMedRange	NoTAIR	NA	T1a	NA	NA	NA	NA	NA	NA	NA	NA	NA	334	441	Positive	Positive	positive
		BT100452	GQ0014_N19	low confidence gene	M5a	NA	NA	NA	NA	NA	NA	NA	NA	NA	NA	NA	NA	NA	NA	NA	NA	NA	NA					UG|Psi.939|gb|DR542226	Transcribed locus
		BT100453	GQ0014_O10	not detected	NA	NA	NA	NA	NA	NA	NA	NA	NA	NA	NA	NA	NA	NA	NA	NA	NA	NA	NA	PF13920.1	Zinc finger, C3HC4 type (RING finger)	AT1G79110	Encodes one of the BRGs (BOI-related gene) involved in resistance to Botrytis cinerea.	UG|Psi.8947|gb|ES879911	Transcribed locus, weakly similar to XP_002301175.1 predicted protein [Populus trichocarpa]	UG|Pta.9756|gb|CO365597	Transcribed locus, weakly similar to XP_002975512.1 hypothetical protein SELMODRAFT_103907 [Selaginella moellendorffii]
		BT100454	GQ0014_O16	invariant gene	NA	LowRange	NoENR	NA	NA	NA	NA	NA	NA	NA	NA	NA	NA	NA	NA	NA	NA	NA	NA	PF00722.16;PF06955.7	Glycosyl hydrolases family 16;Xyloglucan endo-transglycosylase (XET) C-terminus	AT4G37800	xyloglucan endotransglucosylase/hydrolase 7 (XTH7)	UG|Psi.6767|gb|EF083563	Clone WS02726_B17 unknown mRNA	UG|Pta.17069|gb|DR080099	Transcribed locus, moderately similar to NP_195494.1 xyloglucan:xyloglucosyl transferase [Arabidopsis thaliana]
		BT100455	GQ0015_A02	low confidence gene	M4a	NA	NA	NA	NA	NA	NA	NA	NA	NA	NA	NA	NA	NA	NA	NA	NA	NA	NA							UG|Pta.14571|gb|CO175277	Transcribed locus, weakly similar to XP_002454707.1 hypothetical protein SORBIDRAFT_04g035970 [Sorghum bicolor]
		BT100456	GQ0015_A03	invariant gene	NA	LowRange	NoTAIR	NA	NA	NA	NA	NA	NA	NA	NA	NA	NA	NA	NA	NA	NA	NA	NA	PF14368.1;PF00234.17	Probable lipid transfer;Protease inhibitor/seed storage/LTP family					UG|Pta.1255|gb|AW754867	Transcribed locus
		BT100457	GQ0015_B03	high confidence variable gene	M2b	NA	NA	NA	NA	3	1999	NA	NA	NA	NA	NA	NA	NA	NA	NA	NA	NA	NA			AT1G33560	Encodes a NBS-LRR disease resistance protein that possesses N-terminal kinase subdomains. Activation tagged mutant of ADR1 showed elevated levels of SA and reactive oxygen species in addition to number of defense gene transcripts. Exhibits resistance to number of microbial pathogens.	UG|Psi.3278|gb|BT071525	Clone WS02920_C13 unknown mRNA	UG|Pta.120|gb|AY091565	NBS/LRR
		BT100458	GQ0015_B09	invariant gene	NA	LowMedRange	NoGO	NA	NA	NA	NA	NA	NA	NA	NA	NA	NA	NA	NA	NA	NA	NA	NA			AT1G24610	Rubisco methyltransferase family protein	UG|Psi.21284|gb|BT123823	Clone WS04717_L14 unknown mRNA
		BT100459	GQ0015_B23	invariant gene	NA	LowRange	NoTAIR	NA	NA	NA	NA	NA	NA	NA	NA	NA	NA	NA	NA	NA	NA	NA	NA					UG|Psi.21157|gb|BT123593	Clone WS04715_C02 unknown mRNA	UG|Pta.1323|gb|DR050397	Transcribed locus
		BT100461	GQ0015_D02	high confidence variable gene	M2b	NA	NA	NA	NA	80	643	NA	NA	NA	NA	NA	NA	NA	NA	NA	NA	NA	NA	PF00450.17	Serine carboxypeptidase	AT4G30610	Encodes a secreted glycosylated serine carboxypeptidase with broad substrate preference that is involved in brassinosteroid signalling via BRI1. It is proteolytically processed in vivo by a separate as yet unidentified protease.	UG|Psi.4847|gb|DR509568	Transcribed locus, weakly similar to NP_001077950.1 scpl22 (serine carboxypeptidase-like 22)@ serine-type carboxypeptidase [Arabidopsis thaliana]	UG|Pta.5495|gb|DR100308	Transcribed locus, weakly similar to XP_002310649.1 predicted protein [Populus trichocarpa]
		BT100463	GQ0015_D19	low confidence gene	M7b	NA	NA	NA	NA	NA	NA	NA	NA	NA	NA	NA	NA	NA	NA	NA	NA	NA	NA	PF14560.1;PF13881.1;PF13019.1;PF11976.3;PF00240.18	Ubiquitin-like domain;Ubiquitin-2 like Rad60 SUMO-like;Telomere stability and silencing;Ubiquitin-2 like Rad60 SUMO-like;Ubiquitin family	AT4G05050	polyubiquitin gene, belongs to a subtype group with UBQ10 and UBQ14. Various ecotypes of Arabidopsis have different numbers of ubiquitin repeats within this gene.	UG|Psi.2229|gb|ES248339	Transcribed locus, strongly similar to XP_958803.1 polyubiquitin [Neurospora crassa OR74A]	UG|Pta.1620|gb|DN451740	Transcribed locus, strongly similar to XP_958803.1 polyubiquitin [Neurospora crassa OR74A]
		BT100464	GQ0015_E09	high confidence variable gene	M4a	NA	NA	NA	NA	NA	NA	NA	NA	NA	NA	NA	NA	NA	NA	NA	NA	NA	NA							UG|Pta.23762|gb|DT637815	Transcribed locus
		BT100465	GQ0015_E15	invariant gene	NA	MedHighRange	NoTAIR	NA	NA	NA	NA	NA	NA	NA	NA	NA	NA	NA	NA	NA	NA	NA	NA							UG|Pta.21387|gb|DT637881	Transcribed locus, weakly similar to XP_001752803.1 predicted protein [Physcomitrella patens subsp. patens]
		BT100466	GQ0015_E18	high confidence variable gene	M7a	NA	NA	NA	NA	19	1421	NA	NA	NA	NA	NA	NA	NA	NA	NA	NA	NA	NA	PF00305.14	Lipoxygenase	AT3G22400	Encodes lipoxygenase5 (LOX5). LOX5 activity in roots facilitates green peach aphid colonization of Arabidopsis foliage by promoting green peach aphid feeding from sieve element and water consumption from xylem.	UG|Psi.492|gb|DR540569	Transcribed locus, weakly similar to XP_002315780.1 predicted protein [Populus trichocarpa]	UG|Pta.4434|gb|CO360984	Transcribed locus, weakly similar to NP_175900.1 lipoxygenase 1 [Arabidopsis thaliana]
		CK443977	GQ0015_E23	high confidence variable gene	M4a	NA	NA	NA	NA	NA	NA	NA	NA	NA	NA	NA	NA	NA	NA	NA	NA	NA	NA	PF13812.1;PF13041.1;PF12854.2;PF01535.15	Pentatricopeptide repeat domain;PPR repeat family;PPR repeat;PPR repeat	AT4G02750	Tetratricopeptide repeat (TPR)-like superfamily protein	UG|Psi.20707|gb|EF676632	Clone WS02745_E01 unknown mRNA	UG|Pta.23413|gb|DR690116	Transcribed locus, weakly similar to NP_172798.2 pentatricopeptide repeat-containing protein [Arabidopsis thaliana]
		BT100467	GQ0015_F01	low confidence gene	M3a	NA	NA	NA	NA	NA	NA	NA	NA	NA	NA	NA	NA	NA	NA	NA	NA	NA	NA	PF01857.15	Retinoblastoma-associated protein B domain	AT3G12280	Encodes a retinoblastoma homologue RETINOBLASTOMA-RELATED protein (RBR or RBR1). RBR controls nuclear proliferation in the female gametophyte. Also required for correct differentiation of male gametophytic cell types. Regulates stem cell maintenance in Arabidopsis roots. Involved in the determination of cell cycle arrest in G1 phase after sucrose starvation. RBR1 is also involved in regulation of…	UG|Psi.15465|gb|GH289062	Transcribed locus, moderately similar to XP_001767129.1 Rb -related protein [Physcomitrella patens subsp. patens]	UG|Pta.8258|gb|DR070598	Transcribed locus, weakly similar to XP_002280874.1 PREDICTED: hypothetical protein [Vitis vinifera]
		BT100468	GQ0015_F09	low confidence gene	M5b	NA	NA	NA	NA	NA	NA	NA	NA	NA	NA	NA	NA	NA	NA	NA	NA	NA	NA	PF14432.1	DYW family of nucleic acid deaminases	AT2G22070	pentatricopeptide (PPR) repeat-containing protein	UG|Psi.20874|gb|BT123173	Clone WS0467_K15 unknown mRNA	UG|Pta.19297|gb|CV033208	Transcribed locus, weakly similar to XP_002284545.1 PREDICTED: hypothetical protein [Vitis vinifera]
		BT100469	GQ0015_F18	high confidence variable gene	M7a	NA	NA	NA	NA	29	1189	NA	NA	NA	NA	NA	NA	NA	NA	NA	NA	NA	NA	PF00134.18;PF02984.14	Cyclin, N-terminal domain;Cyclin, C-terminal domain	AT2G22490	encodes a D-type cyclin whose transcription level is regulated by sucrose but not phytohormones or nitrate. Protein physically interacts with CDC2A. CycD2 kinase activity is regulated by sequestration of CycD2 protein in a form inaccessible to immunoprecipitation and probably not complexed to CDC2A.	UG|Psi.19050|gb|FD738801	Transcribed locus	UG|Pta.17059|gb|CV036002	Transcribed locus, weakly similar to NP_179835.1 cyclin-D2-1 [Arabidopsis thaliana]
		BT100470	GQ0015_G06	high confidence variable gene	M3a	NA	NA	shoot phelloderm	NA	NA	NA	NA	NA	NA	NA	NA	NA	NA	NA	NA	NA	NA	NA	PF04043.10	Plant invertase/pectin methylesterase inhibitor	AT2G01610	Plant invertase/pectin methylesterase inhibitor superfamily protein	UG|Psi.6867|gb|EF081635	Clone WS02711_N19 unknown mRNA	UG|Pta.1373|gb|CV145487	Transcribed locus, weakly similar to XP_002312451.1 predicted protein [Populus trichocarpa]
		BT100471	GQ0015_G13	high confidence variable gene	M1b	NA	NA	NA	T1b	NA	NA	105	508	NA	NA	NA	NA	NA	NA	NA	NA	NA	NA	PF03330.13;PF01357.16	Rare lipoprotein A (RlpA)-like double-psi beta-barrel;Pollen allergen	AT1G26770	Encodes an expansin. Naming convention from the Expansin Working Group (Kende et al, Plant Mol Bio). Involved in the formation of nematode-induced syncytia in roots of Arabidopsis thaliana.	UG|Psi.15954|gb|EF678659	Clone WS02930_F12 unknown mRNA	UG|Pta.10809|gb|DR692635	Transcribed locus, moderately similar to NP_177112.1 expansin A1 [Arabidopsis thaliana]
		BT100472	GQ0015_G22	low confidence gene	M5b	NA	NA	NA	NA	NA	NA	NA	NA	NA	NA	NA	NA	NA	NA	NA	NA	NA	NA			AT1G78280	transferases, transferring glycosyl groups
		BT100473	GQ0015_H08	invariant gene	NA	MedHighRange	NoENR	NA	NA	NA	NA	NA	NA	NA	NA	NA	NA	NA	NA	NA	NA	NA	NA	PF00224.16;PF02887.11	Pyruvate kinase, barrel domain;Pyruvate kinase, alpha/beta domain	AT3G52990	Pyruvate kinase family protein	UG|Psi.1658|gb|EF085014	Clone WS02762_B15 unknown mRNA	UG|Pta.11739|gb|CO165123	Transcribed locus, moderately similar to NP_566976.1 pyruvate kinase [Arabidopsis thaliana]
		BT100474	GQ0015_H23	high confidence variable gene	M5a	NA	NA	shoot phelloderm	NA	NA	NA	NA	NA	NA	NA	NA	NA	NA	NA	NA	NA	NA	NA	PF04646.7	Protein of unknown function, DUF604	AT2G37730	Protein of unknown function (DUF604)	UG|Psi.10767|gb|EF677418	Clone WS02768_H04 unknown mRNA	UG|Pta.14039|gb|BQ695598	Transcribed locus
		CK443326	GQ0015_I08	not detected	NA	NA	NA	NA	NA	NA	NA	NA	NA	NA	NA	NA	NA	NA	NA	NA	NA	NA	NA	PF01095.14	Pectinesterase	AT2G36710	Pectin lyase-like superfamily protein	UG|Psi.2992|gb|DR495026	Transcribed locus, weakly similar to XP_002964173.1 hypothetical protein SELMODRAFT_81583 [Selaginella moellendorffii]	UG|Pta.17409|gb|CF670105	Transcribed locus, weakly similar to NP_001167796.1 hypothetical protein LOC100381490 [Zea mays]
		BT100475	GQ0015_I09	high confidence variable gene	M1a	NA	NA	NA	NA	NA	NA	NA	NA	NA	NA	NA	NA	NA	NA	NA	NA	NA	NA
		BT100477	GQ0015_J06	high confidence variable gene	M6a	NA	NA	shoot phelloderm	NA	NA	NA	NA	NA	NA	NA	NA	NA	NA	NA	NA	NA	NA	NA	PF00759.14	Glycosyl hydrolase family 9	AT4G09740	glycosyl hydrolase 9B14 (GH9B14)	UG|Psi.4591|gb|EF085341	Clone WS0277_J12 unknown mRNA	UG|Pta.20627|gb|DR179146	Transcribed locus, weakly similar to NP_177228.1 endoglucanase 8 [Arabidopsis thaliana]
		BT100478	GQ0015_J22	not tested	NA	NA	NA	NA	NA	NA	NA	NA	NA	NA	NA	NA	NA	NA	NA	NA	NA	NA	NA	PF00234.17	Protease inhibitor/seed storage/LTP family	AT3G51590	Encodes a member of the lipid transfer protein family. Proteins of this family are generally small (~9 kD), basic, expressed abundantly and contain eight Cys residues. The proteins can bind fatty acids and acylCoA esters and can transfer several different phospholipids. They are localized to the cell wall. The LTP12 promoter is active exclusively in the tapetum during the uninucleate microspore a…	UG|Psi.1631|gb|ES666172	Clone WS02928_J11 unknown mRNA	UG|Pta.1193|gb|AW981613	Transcribed locus
		BT100479	GQ0015_K09	invariant gene	NA	MedHighRange	NoGO	shoot secondary xylem	NA	NA	NA	NA	NA	NA	NA	NA	NA	NA	NA	NA	NA	NA	NA	PF00293.23	NUDIX domain	AT1G28960	nudix hydrolase homolog 15 (NUDX15)	UG|Psi.12733|gb|EF082488	Clone WS02729_E07 unknown mRNA	UG|Pta.9173|gb|DT626993	Transcribed locus, weakly similar to NP_001061676.1 Os08g0376200 [Oryza sativa Japonica Group]
		BT100480	GQ0015_L13	high confidence variable gene	M5b	NA	NA	NA	T2a	NA	NA	129	483	NA	NA	NA	NA	NA	NA	NA	NA	NA	NA	PF02358.11	Trehalose-phosphatase	AT5G10100	Haloacid dehalogenase-like hydrolase (HAD) superfamily protein	UG|Psi.15083|gb|ES865226	Transcribed locus, weakly similar to NP_173640.1 trehalose-6-phosphate phosphatase, putative [Arabidopsis thaliana]
		CK443842	GQ0015_L17	high confidence variable gene	M1a	NA	NA	NA	NA	NA	NA	NA	NA	NA	NA	NA	NA	NA	NA	NA	NA	NA	NA	PF00407.14	Pathogenesis-related protein Bet v I family			UG|Psi.14315|gb|EF081960	Clone WS0278_C07 unknown mRNA	UG|Pta.1277|gb|DR018759	Transcribed locus, weakly similar to XP_002304993.1 predicted protein [Populus trichocarpa]
		BT100481	GQ0015_M15	high confidence variable gene	M5b	NA	NA	NA	NA	NA	NA	NA	NA	NA	NA	NA	NA	NA	NA	NA	NA	NA	NA	PF02536.9	mTERF	AT1G78930	Mitochondrial transcription termination factor family protein	UG|Psi.2918|gb|EF087460	Clone WS02917_C08 unknown mRNA	UG|Pta.13082|gb|DT627084	Transcribed locus, weakly similar to XP_002280962.1 PREDICTED: hypothetical protein [Vitis vinifera]
		BT100482	GQ0015_M24	invariant gene	NA	MedHighRange	NoTAIR	NA	NA	NA	NA	NA	NA	NA	NA	NA	NA	NA	NA	NA	NA	NA	NA					UG|Psi.18270|gb|FD732410	Transcribed locus	UG|Pta.12542|gb|DR014765	Transcribed locus
		BT100483	GQ0015_N03	low confidence gene	M1b	NA	NA	NA	NA	NA	NA	NA	NA	NA	NA	NA	NA	NA	NA	NA	NA	NA	NA	PF15159.1	Phosphatidylinositol N-acetylglucosaminyltransferase subunit Y			UG|Psi.1717|gb|CO222885	Transcribed locus, weakly similar to XP_002274452.1 PREDICTED: hypothetical protein [Vitis vinifera]
		BT100484	GQ0015_N10	high confidence variable gene	M9a	NA	NA	shoot phelloderm	NA	NA	NA	NA	NA	NA	NA	NA	NA	NA	NA	NA	NA	NA	NA	PF12899.2	Alkaline and neutral invertase	AT4G09510	CINV2 appears to function as a neutral invertase based on the phenotype of a cinv1(AT1G35580)/cinv2 double mutant. It is predicted to be a cytosolic enzyme. CINV1, CINV2, and possibly other cytosolic invertases may play an important role in supplying carbon from sucrose to non-photosynthetic tissues.	UG|Psi.11437|gb|ES669677	Transcribed locus, moderately similar to NP_197643.1 beta-fructofuranosidase, putative / invertase, putative / saccharase, putative / beta-fructosidase, putative [Arabidopsis thaliana]	UG|Pta.22271|gb|DR682965	Transcribed locus, moderately similar to XP_002976468.1 hypothetical protein SELMODRAFT_151264 [Selaginella moellendorffii]
		BT100485	GQ0015_N11	high confidence variable gene	M3a	NA	NA	NA	NA	NA	NA	NA	NA	NA	NA	NA	NA	NA	NA	NA	NA	NA	NA	PF00298.14;PF03946.9	Ribosomal protein L11, RNA binding domain;Ribosomal protein L11, N-terminal domain	AT5G60670	Ribosomal protein L11 family protein	UG|Psi.5287|gb|FD736346	Clone WS0444_P24 unknown mRNA	UG|Pta.6038|gb|DN455563	Transcribed locus, strongly similar to NP_200875.1 60S ribosomal protein L12-3 [Arabidopsis thaliana]
		BT100486	GQ0015_N14	high confidence variable gene	M4a	NA	NA	NA	NA	NA	NA	NA	NA	NA	NA	NA	NA	NA	NA	NA	NA	NA	NA	PF00657.17	GDSL-like Lipase/Acylhydrolase	AT3G09930	GDSL-like Lipase/Acylhydrolase superfamily protein	UG|Psi.12471|gb|ES860059	Transcribed locus, weakly similar to XP_002283113.1 PREDICTED: hypothetical protein [Vitis vinifera]	UG|Pta.19906|gb|CX714260	Transcribed locus, weakly similar to XP_002315445.1 predicted protein [Populus trichocarpa]
		BT100487	GQ0015_N23	invariant gene	NA	LowRange	NoTAIR	NA	NA	NA	NA	NA	NA	NA	NA	NA	NA	NA	NA	NA	NA	NA	NA					UG|Psi.15759|gb|GT124308	Clone WS02816_E09 unknown mRNA	UG|Pta.321|gb|DR178659	Transcribed locus
		BT100488	GQ0015_O03	low confidence gene	M2a	NA	NA	shoot secondary xylem	NA	NA	NA	NA	NA	NA	NA	NA	NA	NA	NA	NA	NA	NA	NA	PF00400.27	WD domain, G-beta repeat	AT2G46560	transducin family protein / WD-40 repeat family protein
		BT100489	GQ0015_O08	high confidence variable gene	M3a	NA	NA	NA	NA	NA	NA	NA	NA	NA	NA	NA	NA	NA	NA	NA	NA	NA	NA
		CK444150	GQ0015_O21	high confidence variable gene	M6a	NA	NA	shoot phelloderm	NA	NA	NA	NA	NA	NA	NA	NA	NA	NA	NA	NA	NA	NA	NA	PF14543.1;PF14541.1;PF00026.18	Xylanase inhibitor N-terminal;Xylanase inhibitor C-terminal;Eukaryotic aspartyl protease	AT2G03200	Eukaryotic aspartyl protease family protein	UG|Psi.10552|gb|EF086196	Clone WS0283_M08 unknown mRNA	UG|Pta.13942|gb|DT625696	Transcribed locus, weakly similar to XP_002272802.1 PREDICTED: hypothetical protein [Vitis vinifera]
		BT100490	GQ0015_P02	low confidence gene	M1b	NA	NA	NA	NA	NA	NA	NA	NA	NA	NA	NA	NA	NA	NA	NA	NA	NA	NA							UG|Pta.22451|gb|DR685019	Transcribed locus
		BT100492	GQ0021_A11	high confidence variable gene	M3a	NA	NA	NA	NA	NA	NA	NA	NA	NA	NA	NA	NA	NA	NA	NA	NA	NA	NA	PF07731.9	Multicopper oxidase	AT2G40370	putative laccase, a member of laccase family of genes (17 members in Arabidopsis).	UG|Psi.5683|gb|FD736883	Transcribed locus, weakly similar to NP_181568.1 LAC5 (laccase 5)@ laccase [Arabidopsis thaliana]	UG|Pta.20612|gb|DR012672	Transcribed locus, weakly similar to NP_181568.1 laccase 5 [Arabidopsis thaliana]
		BT100496	GQ0021_E23	high confidence variable gene	M5b	NA	NA	shoot secondary xylem	NA	NA	NA	NA	NA	NA	NA	NA	NA	NA	NA	NA	NA	NA	NA	PF13537.1;PF12481.3	Glutamine amidotransferase domain;Aluminium induced protein	AT5G43830	Aluminium induced protein with YGL and LRDR motifs	UG|Psi.16808|gb|EF087186	Clone WS02745_N06 unknown mRNA	UG|Pta.639|gb|CN785196	Transcribed locus, moderately similar to XP_002283483.1 PREDICTED: hypothetical protein [Vitis vinifera]
		BT100498	GQ0021_G21	high confidence variable gene	M1a	NA	NA	NA	NA	NA	NA	NA	NA	NA	NA	NA	NA	NA	NA	NA	NA	NA	NA			AT1G69240	Encodes a protein predicted to act as a carboxylesterase. It has similarity to the SABP2 methyl salicylate esterase from tobacco but no enzymatic activity has been identified for this protein.	UG|Psi.14584|gb|EF084209	Clone WS0271_E12 unknown mRNA	UG|Pta.21628|gb|DR096332	Transcribed locus, weakly similar to XP_002979499.1 hypothetical protein SELMODRAFT_111033 [Selaginella moellendorffii]
		BT100499	GQ0021_I06	invariant gene	NA	MedHighRange	NoTAIR	NA	NA	NA	NA	NA	NA	NA	NA	NA	NA	NA	NA	NA	NA	NA	NA					UG|Psi.3623|gb|EF085403	Clone WS0289_J13 unknown mRNA
		CK441569	GQ0021_K01	high confidence variable gene	M1a	NA	NA	NA	NA	NA	NA	NA	NA	NA	NA	NA	NA	NA	NA	NA	NA	NA	NA	PF03441.9	FAD binding domain of DNA photolyase	AT3G15620	Required for photorepair of 6-4 photoproducts in Arabidopsis thaliana.	UG|Psi.20754|gb|EF676213	Clone WS0271_H07 unknown mRNA	UG|Pta.24013|gb|DR695168	Transcribed locus, weakly similar to XP_001754074.1 UVR3 AtUVR3-like 6-4 DNA photolyase protein [Physcomitrella patens subsp. patens]
		BT100500	GQ0021_K23	low confidence gene	M2b	NA	NA	NA	NA	NA	NA	NA	NA	NA	NA	NA	NA	NA	NA	NA	NA	NA	NA
		BT100503	GQ0021_M13	not tested	NA	NA	NA	NA	NA	NA	NA	NA	NA	NA	NA	NA	NA	NA	NA	NA	NA	NA	NA	PF00702.21;PF08282.7;PF12710.2	haloacid dehalogenase-like hydrolase;haloacid dehalogenase-like hydrolase;haloacid dehalogenase-like hydrolase	AT1G63440	The Arabidopsis P-type ATPase HMA5 is involved in Cu detoxification. hma5 mutant plants exhibit Cu hypersensitivity, which is especially dramatic in roots where HMA5 is mostly expressed.	UG|Psi.3508|gb|EF677956	Clone WS02810_A18 unknown mRNA	UG|Pta.21114|gb|DR052070	Transcribed locus, moderately similar to XP_002451721.1 hypothetical protein SORBIDRAFT_04g006600 [Sorghum bicolor]
		BT100504	GQ0021_M15	high confidence variable gene	M4a	NA	NA	NA	NA	NA	NA	NA	NA	NA	NA	NA	NA	NA	NA	NA	NA	NA	NA					UG|Psi.12769|gb|ES661045	Transcribed locus	UG|Pta.15093|gb|DR057876	Transcribed locus
		BT100505	GQ0021_O01	high confidence variable gene	M1b	NA	NA	NA	T2a	NA	NA	375	42	NA	NA	NA	NA	NA	NA	NA	NA	NA	NA					UG|Psi.915|gb|DR542477	Transcribed locus
		BT100506	GQ0021_O06	high confidence variable gene	M3a	NA	NA	NA	NA	NA	NA	NA	NA	NA	NA	NA	NA	NA	NA	NA	NA	NA	NA			AT1G65470	Chromatin Assembly Factor-1 (CAF-1) p150 subunit. Mutants have reduced heterochromatin content. In Arabidopsis, the three CAF-1 subunits are encoded by FAS1, FAS2 and, most likely, MSI1, respectively. Mutations in FAS1 or FAS2 lead to increased frequency of homologous recombination and T-DNA integration in Arabidopsis.
		BT100508	GQ0021_O14	low confidence gene	unclassified	NA	NA	NA	NA	NA	NA	NA	NA	NA	NA	NA	NA	NA	NA	NA	NA	NA	NA					UG|Psi.7356|gb|DR523392	Transcribed locus
		BT100509	GQ0023_A03	invariant gene	NA	HighRange	NoENR	NA	NA	NA	NA	NA	NA	NA	NA	NA	NA	NA	NA	NA	NA	NA	NA	PF08491.5;PF01494.14	Squalene epoxidase;FAD binding domain	AT3G24200	FAD/NAD(P)-binding oxidoreductase family protein			UG|Pta.8344|gb|DR688565	Transcribed locus, weakly similar to XP_002982961.1 hypothetical protein SELMODRAFT_234128 [Selaginella moellendorffii]
		BT100510	GQ0023_A06	high confidence variable gene	M6a	NA	NA	shoot phelloderm	NA	NA	NA	NA	NA	NA	NA	NA	NA	NA	NA	NA	NA	NA	NA					UG|Psi.3433|gb|EF087433	Clone WS0285_D22 unknown mRNA
		DV970286	GQ0023_A07	high confidence variable gene	M6a	NA	NA	NA	NA	NA	NA	NA	NA	NA	NA	NA	NA	NA	NA	NA	NA	NA	NA	PF00560.28;PF13504.1;PF13855.1	Leucine Rich Repeat;Leucine rich repeat;Leucine rich repeat	AT1G69550	disease resistance protein (TIR-NBS-LRR class)	UG|Psi.20493|gb|ES661469	Transcribed locus, weakly similar to NP_683486.1 leucine-rich repeat family protein [Arabidopsis thaliana]	UG|Pta.8556|gb|DN445986	Transcribed locus, weakly similar to NP_683486.1 leucine-rich repeat family protein [Arabidopsis thaliana]
		BT100511	GQ0023_C05	invariant gene	NA	MedHighRange	ENR	NA	NA	NA	NA	NA	NA	NA	NA	NA	NA	NA	NA	NA	NA	NA	NA	PF13504.1	Leucine rich repeat	AT4G19050	NB-ARC domain-containing disease resistance protein	UG|Psi.10159|gb|ES253628	Transcribed locus, weakly similar to XP_001777752.1 predicted protein [Physcomitrella patens subsp. patens]	UG|Pta.12956|gb|DR120481	Transcribed locus, weakly similar to XP_001765778.1 predicted protein [Physcomitrella patens subsp. patens]
		CK441630	GQ0023_C12	invariant gene	NA	LowMedRange	NoENR	NA	NA	NA	NA	NA	NA	NA	NA	NA	NA	NA	NA	NA	NA	NA	NA			AT3G54390	sequence-specific DNA binding transcription factors	UG|Psi.7685|gb|GW724838	Transcribed locus, weakly similar to XP_002299199.1 predicted protein [Populus trichocarpa]	UG|Pta.9123|gb|DN445813	Transcribed locus, weakly similar to XP_002299199.1 predicted protein [Populus trichocarpa]
		BT100512	GQ0023_C18	high confidence variable gene	M5b	NA	NA	NA	NA	NA	NA	NA	NA	NA	NA	NA	NA	NA	NA	NA	NA	NA	NA	PF14432.1	DYW family of nucleic acid deaminases	AT2G22070	pentatricopeptide (PPR) repeat-containing protein	UG|Psi.17004|gb|EF087269	Clone WS02738_G04 unknown mRNA	UG|Pta.19297|gb|CV033208	Transcribed locus, weakly similar to XP_002284545.1 PREDICTED: hypothetical protein [Vitis vinifera]
		CK440030	GQ0023_E23	high confidence variable gene	M2b	NA	NA	NA	NA	NA	NA	NA	NA	NA	NA	NA	NA	NA	NA	NA	NA	NA	NA	PF07714.12;PF00069.20	Protein tyrosine kinase;Protein kinase domain	AT2G32800	AP4.3A	UG|Psi.15135|gb|ES865739	Transcribed locus, moderately similar to XP_002314158.1 predicted protein [Populus trichocarpa]	UG|Pta.15409|gb|DT624399	Transcribed locus, weakly similar to XP_002437943.1 hypothetical protein SORBIDRAFT_10g005275 [Sorghum bicolor]
		BT100513	GQ0023_I05	high confidence variable gene	M4a	NA	NA	shoot phelloderm	NA	NA	NA	NA	NA	NA	NA	NA	NA	NA	NA	NA	NA	NA	NA	PF02330.11	Mitochondrial glycoprotein	AT5G02050	Mitochondrial glycoprotein family protein	UG|Psi.7455|gb|EF086908	Clone WS02733_E22 unknown mRNA	UG|Pta.15299|gb|DR163192	Transcribed locus, weakly similar to XP_002282374.1 PREDICTED: hypothetical protein [Vitis vinifera]
		BT100514	GQ0023_I10	high confidence variable gene	M2a	NA	NA	shoot secondary xylem	NA	6	1829	NA	NA	NA	NA	NA	NA	NA	NA	NA	NA	NA	NA					UG|Psi.369|gb|DR541770	Transcribed locus	UG|Pta.16427|gb|CF471138	Transcribed locus
		BT100515	GQ0023_I18	not tested	NA	NA	NA	NA	NA	NA	NA	NA	NA	NA	NA	NA	NA	NA	NA	NA	NA	NA	NA					UG|Psi.14157|gb|EF677419	Clone WS02768_H15 unknown mRNA	UG|Pta.18697|gb|DR016061	Transcribed locus, weakly similar to NP_001065594.1 Os11g0118000 [Oryza sativa Japonica Group]
		BT100516	GQ0023_K10	low confidence gene	M2b	NA	NA	NA	NA	NA	NA	NA	NA	NA	NA	NA	NA	NA	NA	NA	NA	NA	NA	PF00534.15	Glycosyl transferases group 1	AT1G11720	Encodes a starch synthase that in addition to its role in starch biosynthesis also has a negative regulatory function in the biosynthesis of transient starch. The protein apparently contains a starch-binding domain (SBD).	UG|Psi.137|gb|DR544442	Transcribed locus	UG|Pta.19995|gb|DR100637	Transcribed locus, weakly similar to XP_002331426.1 predicted protein [Populus trichocarpa]
		BT100517	GQ0023_K14	invariant gene	NA	LowMedRange	NoTAIR	NA	NA	NA	NA	NA	NA	NA	NA	NA	NA	NA	NA	NA	NA	NA	NA
		BT100519	GQ0023_K23	low confidence gene	M3a	NA	NA	NA	NA	NA	NA	NA	NA	NA	NA	NA	NA	NA	NA	NA	NA	NA	NA	PF01246.15	Ribosomal protein L24e	AT2G36620	RPL24A encodes ribosomal protein L24, homolog of cytosolic RPL24, found in archaea and higher eukaryotes. Arabidopsis has two RPL24 homologs, RPL24A (AT2G36620) and RPL24B (AT3G53020).	UG|Psi.5034|gb|ES854696	Clone WS02823_C13 unknown mRNA	UG|Pta.1218|gb|CO361931	Transcribed locus, strongly similar to NP_001055880.1 Os05g0486700 [Oryza sativa Japonica Group]
		BT100520	GQ0023_M03	not detected	NA	NA	NA	NA	NA	NA	NA	NA	NA	NA	NA	NA	NA	NA	NA	NA	NA	NA	NA	PF14259.1;PF13893.1;PF00076.17	RNA recognition motif (a.k.a. RRM, RBD, or RNP domain);RNA recognition motif. (a.k.a. RRM, RBD, or RNP domain);RNA recognition motif. (a.k.a. RRM, RBD, or RNP domain)	AT5G61030	encodes a glycine-rich RNA binding protein. Gene expression is induced by cold.	UG|Psi.6011|gb|FD734163	Clone WS0286_I17 unknown mRNA	UG|Pta.11070|gb|CV145707	Transcribed locus, weakly similar to NP_001045195.1 Os01g0916600 [Oryza sativa Japonica Group]
		BT100521	GQ0023_M05	low confidence gene	M1b	NA	NA	NA	NA	NA	NA	NA	NA	NA	NA	NA	NA	NA	NA	NA	NA	NA	NA			AT2G24610	member of Cyclic nucleotide gated channel family	UG|Psi.14597|gb|ES859967	Transcribed locus, weakly similar to XP_002322017.1 predicted protein [Populus trichocarpa]	UG|Pta.7266|gb|CF473717	Transcribed locus, weakly similar to XP_002264416.1 PREDICTED: hypothetical protein [Vitis vinifera]
		BT100522	GQ0023_M24	high confidence variable gene	M7a	NA	NA	NA	NA	6	1829	NA	NA	NA	NA	NA	NA	NA	NA	NA	NA	NA	NA
		BT100523	GQ0023_O07	high confidence variable gene	M5a	NA	NA	NA	NA	NA	NA	NA	NA	NA	NA	NA	NA	NA	NA	NA	NA	NA	NA					UG|Psi.8423|gb|FD738674	Transcribed locus, weakly similar to XP_002445136.1 hypothetical protein SORBIDRAFT_07g004660 [Sorghum bicolor]	UG|Pta.20752|gb|DR101998	Transcribed locus, weakly similar to XP_002277476.1 PREDICTED: hypothetical protein [Vitis vinifera]
		BT100524	GQ0024_A06	invariant gene	NA	MedHighRange	NoTAIR	NA	NA	NA	NA	NA	NA	NA	NA	NA	NA	NA	NA	NA	NA	NA	NA
		BT100525	GQ0024_A07	low confidence gene	M1b	NA	NA	NA	T1b	NA	NA	261	332	NA	NA	NA	NA	NA	NA	NA	NA	NA	NA					UG|Psi.18499|gb|FD734452	Transcribed locus, weakly similar to XP_002264360.1 PREDICTED: hypothetical protein [Vitis vinifera]	UG|Pta.15242|gb|CF397290	Transcribed locus, weakly similar to XP_001695130.1 cell wall protein pherophorin-C10 [Chlamydomonas reinhardtii]
		BT100526	GQ0024_A18	high confidence variable gene	M4a	NA	NA	NA	NA	NA	NA	NA	NA	NA	NA	NA	NA	NA	NA	NA	NA	NA	NA
		BT100527	GQ0024_A19	high confidence variable gene	M1b	NA	NA	NA	NA	NA	NA	NA	NA	NA	NA	NA	NA	NA	NA	NA	NA	NA	NA	PF00916.15;PF01740.16	Sulfate transporter family;STAS domain	AT3G51895	Encodes a sulfate transporter.	UG|Psi.6645|gb|BT070276	Clone WS02716_J21 unknown mRNA	UG|Pta.23152|gb|DT633745	Transcribed locus, moderately similar to NP_188220.1 putative sulfate transporter 3.4 [Arabidopsis thaliana]
		BT100528	GQ0024_A24	low confidence gene	M4a	NA	NA	NA	NA	NA	NA	NA	NA	NA	NA	NA	NA	NA	NA	NA	NA	NA	NA	PF09258.5	Glycosyl transferase family 64 domain	AT5G04500	a member of the Glycosyltransferase Family 64 (according to CAZy Database)	UG|Psi.277|gb|DR542846	Transcribed locus, moderately similar to NP_001056178.1 Os05g0540000 [Oryza sativa Japonica Group]	UG|Pta.18179|gb|DR052733	Transcribed locus, weakly similar to NP_001056178.1 Os05g0540000 [Oryza sativa Japonica Group]
		BT100529	GQ0024_B17	high confidence variable gene	M7b	NA	NA	shoot secondary xylem	NA	152	273	NA	NA	NA	NA	NA	NA	NA	NA	NA	NA	NA	NA	PF05199.8	GMC oxidoreductase	AT1G73050	Glucose-methanol-choline (GMC) oxidoreductase family protein	UG|Psi.7743|gb|DR481473	Transcribed locus, weakly similar to NP_177448.1 (R)-mandelonitrile lyase, putative / (R)-oxynitrilase, putative [Arabidopsis thaliana]	UG|Pta.34499|gb|DR099085	Transcribed locus, weakly similar to NP_001173240.1 Os03g0118700 [Oryza sativa Japonica Group]
		BT100530	GQ0024_B19	high confidence variable gene	M6a	NA	NA	shoot phelloderm	T1a	NA	NA	NA	NA	NA	NA	NA	NA	NA	481	61	Positive	Positive	positive	PF05564.7	Dormancy/auxin associated protein	AT1G28330	dormancy-associated protein (DRM1)	UG|Psi.12143|gb|FD742754	Clone WS04715_N07 unknown mRNA	UG|Pta.11723|gb|CF472732	Transcribed locus, weakly similar to NP_001152232.1 LOC100285870 [Zea mays]
		CK439980	GQ0024_C18	high confidence variable gene	M4a	NA	NA	NA	NA	NA	NA	NA	NA	NA	NA	NA	NA	NA	NA	NA	NA	NA	NA	PF03031.13	NLI interacting factor-like phosphatase	AT1G55900	component of a translocase in the mitochondrial inner membrane			UG|Pta.14562|gb|DR020141	Transcribed locus, moderately similar to XP_002986706.1 hypothetical protein SELMODRAFT_124475 [Selaginella moellendorffii]
		BT100532	GQ0024_D06	high confidence variable gene	M3a	NA	NA	shoot phelloderm	NA	NA	NA	NA	NA	NA	NA	NA	NA	NA	NA	NA	NA	NA	NA					UG|Psi.16352|gb|EF085724	Clone WS02713_I23 unknown mRNA	UG|Pta.12631|gb|CO174541	Transcribed locus
		BT100533	GQ0024_D19	high confidence variable gene	M1b	NA	NA	NA	NA	NA	NA	NA	NA	NA	NA	NA	NA	NA	NA	NA	NA	NA	NA
		BT100534	GQ0024_E15	high confidence variable gene	M3a	NA	NA	NA	NA	NA	NA	NA	NA	NA	NA	NA	NA	NA	NA	NA	NA	NA	NA
		BT100535	GQ0024_E20	high confidence variable gene	M4a	NA	NA	NA	NA	NA	NA	NA	NA	NA	NA	NA	NA	NA	NA	NA	NA	NA	NA					UG|Psi.11634|gb|ES260459	Transcribed locus
		BT100536	GQ0024_F16	high confidence variable gene	M7b	NA	NA	NA	NA	33	1107	NA	NA	NA	NA	NA	NA	NA	NA	NA	NA	NA	NA					UG|Psi.21943|gb|GW723121	Transcribed locus, weakly similar to NP_001132400.1 hypothetical protein LOC100193847 [Zea mays]
		BT100537	GQ0024_F22	high confidence variable gene	M3a	NA	NA	shoot phelloderm	NA	NA	NA	NA	NA	NA	NA	NA	NA	NA	NA	NA	NA	NA	NA	PF00125.19	Core histone H2A/H2B/H3/H4	AT5G65360	Histone superfamily protein	UG|Psi.524|gb|DR540264	Transcribed locus, strongly similar to NP_724345.1 histone H3 [Drosophila melanogaster]	UG|Pta.6693|gb|DT625465	Transcribed locus, strongly similar to NP_724345.1 histone H3 [Drosophila melanogaster]
		BT100538	GQ0024_G22	high confidence variable gene	M3a	NA	NA	NA	NA	NA	NA	NA	NA	NA	NA	NA	NA	NA	NA	NA	NA	NA	NA					UG|Psi.21470|gb|BT124601	Clone WS0475_I13 unknown mRNA
		BT100539	GQ0024_H21	high confidence variable gene	M7b	NA	NA	NA	NA	4	1931	NA	NA	NA	NA	NA	NA	NA	NA	NA	NA	NA	NA	PF07714.12	Protein tyrosine kinase	AT1G08720	enhanced disease resistance 1 (EDR1) confers resistance to powdery mildew disease caused by the fungus Erysiphe cichoracearum	UG|Psi.19629|gb|BT122402	Clone WS0451_D01 unknown mRNA	UG|Pta.21487|gb|DR111426	Transcribed locus, moderately similar to NP_199758.2 PAS domain-containing protein tyrosine kinase [Arabidopsis thaliana]
		BT100540	GQ0024_I12	high confidence variable gene	M6a	NA	NA	shoot phelloderm	NA	NA	NA	NA	NA	NA	NA	NA	NA	NA	NA	NA	NA	NA	NA					UG|Psi.10610|gb|ES255461	Transcribed locus	UG|Pta.11950|gb|CF392999	Transcribed locus
		BT100541	GQ0024_I23	invariant gene	NA	LowMedRange	NoTAIR	shoot secondary xylem	NA	NA	NA	NA	NA	NA	NA	NA	NA	NA	NA	NA	NA	NA	NA
		BT100542	GQ0024_J06	high confidence variable gene	M6a	NA	NA	NA	NA	NA	NA	NA	NA	NA	NA	NA	NA	NA	NA	NA	NA	NA	NA	PF00560.28	Leucine Rich Repeat	AT1G69550	disease resistance protein (TIR-NBS-LRR class)	UG|Psi.20826|gb|BT123089	Clone WS0466_C01 unknown mRNA	UG|Pta.6361|gb|CO199749	Transcribed locus, weakly similar to NP_683486.1 leucine-rich repeat family protein [Arabidopsis thaliana]
		BT100543	GQ0024_J15	high confidence variable gene	M5b	NA	NA	NA	NA	NA	NA	NA	NA	NA	NA	NA	NA	NA	NA	NA	NA	NA	NA			AT3G28730	encodes a component of the FAcilitates Chromatin Transcription (FACT) complex, SSRP1. Along with STP16 binds to the promoter of FLC.	UG|Psi.14522|gb|ES859424	Transcribed locus, weakly similar to XP_002282538.1 PREDICTED: hypothetical protein [Vitis vinifera]	UG|Pta.14481|gb|CO175327	Transcribed locus, weakly similar to XP_002282538.1 PREDICTED: hypothetical protein [Vitis vinifera]
		BT100544	GQ0024_K22	low confidence gene	M7b	NA	NA	NA	NA	NA	NA	NA	NA	NA	NA	NA	NA	NA	NA	NA	NA	NA	NA	PF02190.11	ATP-dependent protease La (LON) domain	AT2G25740	ATP-dependent protease La (LON) domain protein	UG|Psi.3241|gb|EF086199	Clone WS0294_M07 unknown mRNA	UG|Pta.9770|gb|CO362629	Transcribed locus, moderately similar to XP_002993858.1 hypothetical protein SELMODRAFT_272340 [Selaginella moellendorffii]
		BT100545	GQ0024_M13	high confidence variable gene	M3a	NA	NA	shoot phelloderm	NA	NA	NA	NA	NA	NA	NA	NA	NA	NA	NA	NA	NA	NA	NA			AT2G27120	Encodes a protein with similarity to DNA polymerase epsilon catalytic subunit. Based on yeast two hybrid analysis, not predicted to be a subunit of the DNA polymerase epsilon complex. No phenotype observed in homozygous mutant embryos or plants but in combination with TIL1-1/til1-1 heterozygotes arrest earlier than til1 homozygotes suggesting TIL2 functions redundantly with TIL1.	UG|Psi.2600|gb|CO219272	Transcribed locus, moderately similar to XP_002269920.1 PREDICTED: hypothetical protein [Vitis vinifera]	UG|Pta.21225|gb|DR057476	Transcribed locus, moderately similar to XP_001771065.1 predicted protein [Physcomitrella patens subsp. patens]
		BT100546	GQ0024_M15	low confidence gene	unclassified	NA	NA	NA	NA	NA	NA	NA	NA	NA	NA	NA	NA	NA	NA	NA	NA	NA	NA					UG|Psi.13532|gb|ES666321	Transcribed locus	UG|Pta.24041|gb|DR744797	Transcribed locus
		BT100547	GQ0024_N16	high confidence variable gene	M3a	NA	NA	NA	NA	NA	NA	NA	NA	NA	NA	NA	NA	NA	NA	NA	NA	NA	NA	PF00125.19	Core histone H2A/H2B/H3/H4	AT5G65360	Histone superfamily protein	UG|Psi.20055|gb|BT124141	Clone WS0464_H04 unknown mRNA	UG|Pta.11458|gb|CN784242	Transcribed locus, strongly similar to NP_724345.1 histone H3 [Drosophila melanogaster]
		BT100549	GQ0024_O07	invariant gene	NA	MedHighRange	NoTAIR	NA	NA	NA	NA	NA	NA	NA	NA	NA	NA	NA	NA	NA	NA	NA	NA	PF13837.1	Myb/SANT-like DNA-binding domain			UG|Psi.2543|gb|FD729984	Clone WS0452_O11 unknown mRNA	UG|Pta.13280|gb|DN464175	Transcribed locus
		BT100550	GQ0024_O19	invariant gene	NA	HighRange	NoTAIR	NA	NA	NA	NA	NA	NA	NA	NA	NA	NA	NA	NA	NA	NA	NA	NA
		BT100551	GQ0025_A20	high confidence variable gene	M3a	NA	NA	NA	NA	NA	NA	NA	NA	NA	NA	NA	NA	NA	NA	NA	NA	NA	NA					UG|Psi.1671|gb|CO224813	Transcribed locus	UG|Pta.14126|gb|DR160770	Transcribed locus, weakly similar to NP_683486.1 leucine-rich repeat family protein [Arabidopsis thaliana]
		BT100552	GQ0025_C15	invariant gene	NA	LowMedRange	NoENR	NA	NA	NA	NA	NA	NA	NA	NA	NA	NA	NA	NA	NA	NA	NA	NA	PF00271.26	Helicase conserved C-terminal domain	AT1G12770	Encodes a DEAD-box RNA helicase that localizes to mitochondria and is essential for regulating cell-to-cell transport via plasmodesmata.	UG|Psi.18127|gb|FD731393	Transcribed locus, weakly similar to XP_002333344.1 predicted protein [Populus trichocarpa]	UG|Pta.34456|gb|DR095416	Transcribed locus, strongly similar to XP_001691452.1 eukaryotic initiation factor 4A-like protein [Chlamydomonas reinhardtii]
		BT100555	GQ0025_E20	high confidence variable gene	M6a	NA	NA	shoot phelloderm	NA	NA	NA	NA	NA	NA	NA	NA	NA	NA	NA	NA	NA	NA	NA					UG|Psi.2806|gb|BT123518	Clone WS04714_D21 unknown mRNA	UG|Pta.18301|gb|DR098097	Transcribed locus, strongly similar to XP_001764166.1 predicted protein [Physcomitrella patens subsp. patens]
		BT100556	GQ0025_F11	high confidence variable gene	M3a	NA	NA	shoot phelloderm	NA	NA	NA	NA	NA	NA	NA	NA	NA	NA	NA	NA	NA	NA	NA	PF00505.14;PF09011.5	HMG (high mobility group) box;HMG-box domain	AT5G23420	Encodes HMGB6, a protein belonging to the subgroup of HMGB (high mobility group B) proteins. Localized in the nucleus. Binds to supercoiled DNA in vitro. HMGB6 is phosphorylated by protein kinase CK2alpha within its acidic C-terminal domain.	UG|Psi.2809|gb|EF084585	Clone WS02720_N20 unknown mRNA	UG|Pta.14467|gb|DR015688	Transcribed locus, weakly similar to XP_002983394.1 hypothetical protein SELMODRAFT_117986 [Selaginella moellendorffii]
		BT100557	GQ0025_F13	low confidence gene	M2b	NA	NA	NA	NA	NA	NA	NA	NA	NA	NA	NA	NA	NA	NA	NA	NA	NA	NA
		BT100558	GQ0025_F17	low confidence gene	M4a	NA	NA	NA	NA	NA	NA	NA	NA	NA	NA	NA	NA	NA	NA	NA	NA	NA	NA					UG|Psi.20310|gb|BT124529	Clone WS0474_N08 unknown mRNA
		CK439950	GQ0025_G19	high confidence variable gene	M5a	NA	NA	shoot phelloderm	NA	NA	NA	NA	NA	NA	NA	NA	NA	NA	NA	NA	NA	NA	NA					UG|Psi.19940|gb|GH285400	Transcribed locus	UG|Pta.12481|gb|DT635569	Transcribed locus, moderately similar to XP_001783176.1 predicted protein [Physcomitrella patens subsp. patens]
		BT100559	GQ0025_H01	high confidence variable gene	M6a	NA	NA	NA	NA	NA	NA	NA	NA	NA	NA	NA	NA	NA	NA	NA	NA	NA	NA	PF00026.18;PF14541.1	Eukaryotic aspartyl protease;Xylanase inhibitor C-terminal	AT1G01300	Eukaryotic aspartyl protease family protein	UG|Psi.14479|gb|EF676196	Clone WS02718_L20 unknown mRNA	UG|Pta.8410|gb|CV033517	Transcribed locus, weakly similar to NP_001168599.1 hypothetical protein LOC100382383 [Zea mays]
		BT100561	GQ0025_I05	invariant gene	NA	MedHighRange	NoTAIR	NA	NA	NA	NA	NA	NA	NA	NA	NA	NA	NA	NA	NA	NA	NA	NA							UG|Pta.19611|gb|DR022143	Transcribed locus
		BT100562	GQ0025_J06	high confidence variable gene	M3a	NA	NA	shoot phelloderm	T1a	NA	NA	NA	NA	NA	NA	NA	NA	NA	449	197	Positive	Positive	positive	PF00560.28;PF13504.1	Leucine Rich Repeat;Leucine rich repeat	AT5G04720	Encodes a member of the ADR1 family nucleotide-binding leucine-rich repeat (NB-LRR) immune receptors.	UG|Psi.20344|gb|EF676323	Clone WS02731_E10 unknown mRNA	UG|Pta.15869|gb|CO164147	Transcribed locus, weakly similar to NP_001067154.1 Os12g0586000 [Oryza sativa Japonica Group]
		BT100563	GQ0025_J07	high confidence variable gene	M3a	NA	NA	NA	NA	NA	NA	NA	NA	NA	NA	NA	NA	NA	NA	NA	NA	NA	NA	PF00125.19;PF00808.18	Core histone H2A/H2B/H3/H4;Histone-like transcription factor (CBF/NF-Y) and archaeal histone	AT5G54640	Isolated from T-DNA insertion line, the rat5 mutant is deficient in T-DNA integration. Encodes histone2A protein.	UG|Psi.3334|gb|FD738452	Clone WS02716_G21 unknown mRNA	UG|Pta.5695|gb|CF402318	Transcribed locus, moderately similar to NP_505463.1 HIStone family member (his-35) [Caenorhabditis elegans]
		BT100564	GQ0025_J10	invariant gene	NA	LowMedRange	NoENR	NA	NA	NA	NA	NA	NA	NA	NA	NA	NA	NA	NA	NA	NA	NA	NA	PF00226.26;PF05207.8	DnaJ domain;CSL zinc finger	AT4G10130	DNAJ heat shock N-terminal domain-containing protein
		BT100566	GQ0025_J17	invariant gene	NA	LowMedRange	NoTAIR	NA	NA	NA	NA	NA	NA	NA	NA	NA	NA	NA	NA	NA	NA	NA	NA					UG|Psi.20832|gb|BT123094	Clone WS0466_D03 unknown mRNA
		BT100568	GQ0025_O04	low confidence gene	M2a	NA	NA	NA	NA	NA	NA	NA	NA	NA	NA	NA	NA	NA	NA	NA	NA	NA	NA	PF03330.13;PF01357.16	Rare lipoprotein A (RlpA)-like double-psi beta-barrel;Pollen allergen	AT4G17030	Encodes EXLB1 (expansin-like B1), a member of the expansin family.	UG|Psi.109|gb|ES660115	Transcribed locus, weakly similar to XP_002281851.1 PREDICTED: hypothetical protein [Vitis vinifera]	UG|Pta.17701|gb|CO161250	Transcribed locus, weakly similar to XP_002269095.1 PREDICTED: hypothetical protein [Vitis vinifera]
		BT100569	GQ0025_O07	high confidence variable gene	M1a	NA	NA	NA	NA	NA	NA	NA	NA	NA	NA	NA	NA	NA	NA	NA	NA	NA	NA	PF01486.12	K-box region	AT2G45660	Controls flowering and is required for CO to promote flowering. It acts downstream of FT. Overexpression of (SOC1) AGL20 suppresses not only the late flowering of plants that have functional FRI and FLC alleles but also the delayed phase transitions during the vegetative stages of development. AGL20/SOC1 acts with AGL24 to promote flowering and inflorescence meristem identity.AGL20 upregulates ex…	UG|Psi.7656|gb|EF082489	Clone WS02716_C05 unknown mRNA	UG|Pta.3068|gb|DR016118	Transcribed locus, weakly similar to NP_182090.1 MADS-box protein SOC1 [Arabidopsis thaliana]
		BT100570	GQ0025_O13	low confidence gene	M6a	NA	NA	NA	NA	NA	NA	NA	NA	NA	NA	NA	NA	NA	NA	NA	NA	NA	NA					UG|Psi.637|gb|EF677930	Clone WS02712_A22 unknown mRNA
		BT100571	GQ0025_P03	low confidence gene	M5b	NA	NA	NA	T1a	NA	NA	NA	NA	NA	NA	NA	NA	NA	275	499	Positive	NA	NA
		BT100572	GQ0025_P15	invariant gene	NA	MedHighRange	ENR	NA	NA	NA	NA	NA	NA	NA	NA	NA	NA	NA	NA	NA	NA	NA	NA			AT2G40930	Encodes ubiquitin-specific protease with nuclear localization signals that is likely to be involved in ubiquitin-mediated protein degradation.			UG|Pta.13035|gb|DT634601	Transcribed locus, weakly similar to NP_567363.1 ubiquitin carboxyl-terminal hydrolase 9 [Arabidopsis thaliana]
		BT100573	GQ0026_A03	high confidence variable gene	M6a	NA	NA	NA	NA	NA	NA	NA	NA	NA	NA	NA	NA	NA	NA	NA	NA	NA	NA					UG|Psi.15759|gb|GT124308	Clone WS02816_E09 unknown mRNA
		BT100574	GQ0026_A12	high confidence variable gene	M5a	NA	NA	NA	NA	NA	NA	NA	NA	NA	NA	NA	NA	NA	NA	NA	NA	NA	NA					UG|Psi.21644|gb|GT127222	Transcribed locus
		BT100575	GQ0026_D11	low confidence gene	M1b	NA	NA	NA	NA	NA	NA	NA	NA	NA	NA	NA	NA	NA	NA	NA	NA	NA	NA			AT5G25800	Polynucleotidyl transferase, ribonuclease H-like superfamily protein
		BT100576	GQ0026_E17	high confidence variable gene	M6a	NA	NA	shoot phelloderm	NA	NA	NA	NA	NA	NA	NA	NA	NA	NA	NA	NA	NA	NA	NA	PF00854.16	POT family	AT2G26690	Major facilitator superfamily protein	UG|Psi.4564|gb|EF677938	Clone WS0279_F12 unknown mRNA	UG|Pta.16559|gb|DR089108	Transcribed locus, weakly similar to XP_002321148.1 nitrate transporter, H+/oligopeptide symporter POT family [Populus trichocarpa]
		BT100577	GQ0026_F06	high confidence variable gene	M3a	NA	NA	shoot phelloderm	NA	NA	NA	NA	NA	NA	NA	NA	NA	NA	NA	NA	NA	NA	NA					UG|Psi.17432|gb|EF082972	Clone WS0271_B08 unknown mRNA
		BT100578	GQ0026_F07	low confidence gene	M3b	NA	NA	NA	T2a	NA	NA	283	280	NA	NA	NA	NA	NA	NA	NA	NA	NA	NA			AT4G24660	homeobox protein 22 (HB22)	UG|Psi.12973|gb|BT123216	Clone WS04710_D24 unknown mRNA	UG|Pta.19176|gb|CO413739	Transcribed locus, moderately similar to XP_001773676.1 predicted protein [Physcomitrella patens subsp. patens]
		BT100579	GQ0026_F21	low confidence gene	M6b	NA	NA	shoot secondary xylem	NA	NA	NA	NA	NA	NA	NA	NA	NA	NA	NA	NA	NA	NA	NA	PF00069.20;PF07714.12	Protein kinase domain;Protein tyrosine kinase	AT1G51940	Encodes a LysM-containing receptor-like kinase. Induction of chitin-responsive genes by chitin treatment is not blocked in the mutant.	UG|Psi.12285|gb|ES669383	Transcribed locus, moderately similar to XP_002315739.1 predicted protein [Populus trichocarpa]	UG|Pta.13487|gb|DR093347	Transcribed locus, moderately similar to XP_002315739.1 predicted protein [Populus trichocarpa]
		BT100580	GQ0026_G03	not tested	NA	NA	NA	NA	NA	NA	NA	NA	NA	NA	NA	NA	NA	NA	NA	NA	NA	NA	NA			AT1G74650	Member of the R2R3 factor gene family.
		BT100581	GQ0026_G09	high confidence variable gene	M3a	NA	NA	shoot phelloderm	NA	NA	NA	NA	NA	NA	NA	NA	NA	NA	NA	NA	NA	NA	NA							UG|Pta.13680|gb|DR095327	Transcribed locus, weakly similar to NP_001058376.1 Os06g0681200 [Oryza sativa Japonica Group]
		BT100583	GQ0026_G17	high confidence variable gene	M2b	NA	NA	shoot phelloderm	NA	2	2075	NA	NA	NA	NA	NA	NA	NA	NA	NA	NA	NA	NA
		BT100587	GQ0026_I09	low confidence gene	M4a	NA	NA	NA	NA	NA	NA	NA	NA	NA	NA	NA	NA	NA	NA	NA	NA	NA	NA
		BT100588	GQ0026_I20	not tested	NA	NA	NA	NA	NA	NA	NA	NA	NA	NA	NA	NA	NA	NA	NA	NA	NA	NA	NA	PF02469.17	Fasciclin domain	AT2G45470	FASCICLIN-like arabinogalactan protein 8 (FLA8)	UG|Psi.19931|gb|BT124685	Clone WS0476_P11 unknown mRNA	UG|Pta.5180|gb|DR179902	Transcribed locus, weakly similar to NP_566043.1 FASCICLIN-like arabinogalactan protein 8 [Arabidopsis thaliana]
		BT100589	GQ0026_J17	high confidence variable gene	M1a	NA	NA	NA	NA	NA	NA	NA	NA	NA	NA	NA	NA	NA	NA	NA	NA	NA	NA					UG|Psi.19316|gb|FD743341	Transcribed locus
		CK441270	GQ0026_J20	high confidence variable gene	M1b	NA	NA	NA	NA	NA	NA	NA	NA	NA	NA	NA	NA	NA	NA	NA	NA	NA	NA
		BT100590	GQ0026_K06	high confidence variable gene	M1a	NA	NA	NA	NA	NA	NA	NA	NA	NA	NA	NA	NA	NA	NA	NA	NA	NA	NA	PF05678.9	VQ motif			UG|Psi.4378|gb|DR504960	Transcribed locus
		BT100591	GQ0026_K14	invariant gene	NA	MedHighRange	NoENR	NA	NA	NA	NA	NA	NA	NA	NA	NA	NA	NA	NA	NA	NA	NA	NA	PF00069.20;PF07714.12	Protein kinase domain;Protein tyrosine kinase	AT1G07570	Protein kinase capable of phosphorylating tyrosine, serine, and threonine residues	UG|Psi.1285|gb|CO225506	Transcribed locus, weakly similar to NP_001054444.1 Os05g0110900 [Oryza sativa Japonica Group]	UG|Pta.16953|gb|DR744009	Transcribed locus, weakly similar to XP_002314178.1 predicted protein [Populus trichocarpa]
		BT100593	GQ0026_M20	high confidence variable gene	M3a	NA	NA	shoot phelloderm	NA	NA	NA	NA	NA	NA	NA	NA	NA	NA	NA	NA	NA	NA	NA			AT1G07660	Histone superfamily protein	UG|Psi.10307|gb|ES254200	Transcribed locus, strongly similar to NP_524352.1 histone H4 replacement, isoform C [Drosophila melanogaster]	UG|Pta.34675|gb|DR089686	Transcribed locus, strongly similar to NP_524352.1 histone H4 replacement, isoform C [Drosophila melanogaster]
		BT100594	GQ0026_M21	low confidence gene	M9a	NA	NA	shoot phelloderm	NA	NA	NA	NA	NA	NA	NA	NA	NA	NA	NA	NA	NA	NA	NA					UG|Psi.9068|gb|ES259813	Transcribed locus
		BT100595	GQ0026_N01	high confidence variable gene	M1b	NA	NA	NA	NA	NA	NA	NA	NA	NA	NA	NA	NA	NA	NA	NA	NA	NA	NA					UG|Psi.8520|gb|ES247221	Transcribed locus	UG|Pta.6474|gb|CO164419	Transcribed locus, weakly similar to XP_001475963.1 PREDICTED: hypothetical protein [Mus musculus]
		BT100596	GQ0026_N23	high confidence variable gene	M3a	NA	NA	shoot phelloderm	NA	NA	NA	NA	NA	NA	NA	NA	NA	NA	NA	NA	NA	NA	NA	PF00854.16	POT family	AT3G54140	Encodes a di- and tri-peptide transporter that recognizes a variety of different amino acid combinations. GFP-tagged PTR1 localizes to the plasma membrane and has 8 to 11 predicted transmembrane domains. PTR1 is expressed in a number of different vascular tissues throughout the plant based on promoter:GUS expression analysis. ptr1 mutants have a lower dry weight than wild type plants when both ar…	UG|Psi.15245|gb|EF085418	Clone WS0273_I06 unknown mRNA	UG|Pta.22408|gb|DR684588	Transcribed locus, weakly similar to NP_001055628.2 Os05g0431700 [Oryza sativa Japonica Group]
		BT100597	GQ0026_P04	low confidence gene	M5a	NA	NA	NA	NA	NA	NA	NA	NA	NA	NA	NA	NA	NA	NA	NA	NA	NA	NA					UG|Psi.12967|gb|ES870543	Transcribed locus, weakly similar to XP_002302419.1 predicted protein [Populus trichocarpa]
		BT100598	GQ0026_P21	low confidence gene	M5a	NA	NA	NA	NA	NA	NA	NA	NA	NA	NA	NA	NA	NA	NA	NA	NA	NA	NA	PF09369.5	Domain of unknown function (DUF1998)	AT5G08110	nucleic acid binding
		BT100599	GQ0026_P22	low confidence gene	unclassified	NA	NA	NA	NA	NA	NA	NA	NA	NA	NA	NA	NA	NA	NA	NA	NA	NA	NA	PF00031.16	Cystatin domain	AT3G12490	Encodes a protein with cysteine proteinase inhibitor activity. Overexpression increases tolerance to abiotic stressors (i.e.salt,osmitic, cold stress).	UG|Psi.6299|gb|EF087574	Clone WS02733_C10 unknown mRNA	UG|Pta.11201|gb|DT625545	Transcribed locus, weakly similar to NP_566425.1 cysteine proteinase inhibitor 6 [Arabidopsis thaliana]
		BT100601	GQ0031_A15	high confidence variable gene	M4a	NA	NA	NA	NA	NA	NA	NA	NA	NA	NA	NA	NA	NA	NA	NA	NA	NA	NA	PF01263.15	Aldose 1-epimerase	AT3G17940	Galactose mutarotase-like superfamily protein	UG|Psi.3368|gb|EF082743	Clone WS02810_C23 unknown mRNA	UG|Pta.23439|gb|DR694765	Transcribed locus, weakly similar to XP_001771667.1 predicted protein [Physcomitrella patens subsp. patens]
		BT100602	GQ0031_B13	not detected	NA	NA	NA	NA	NA	NA	NA	NA	NA	NA	NA	NA	NA	NA	NA	NA	NA	NA	NA			AT4G33300	Encodes a member of the ADR1 family nucleotide-binding leucine-rich repeat (NB-LRR) immune receptors.	UG|Psi.2253|gb|CO221811	Transcribed locus, weakly similar to NP_001067154.1 Os12g0586000 [Oryza sativa Japonica Group]	UG|Pta.15869|gb|CO164147	Transcribed locus, weakly similar to NP_001067154.1 Os12g0586000 [Oryza sativa Japonica Group]
		BT100604	GQ0031_E09	not tested	NA	NA	NA	shoot phelloderm	T1a	NA	NA	NA	NA	NA	NA	NA	NA	NA	400	325	Positive	Positive	positive	PF00722.16	Glycosyl hydrolases family 16	AT2G36870	xyloglucan endotransglucosylase/hydrolase 32 (XTH32)	UG|Psi.739|gb|DR544084	Transcribed locus, weakly similar to NP_001059638.2 Os07g0480800 [Oryza sativa Japonica Group]	UG|Pta.5279|gb|DR182225	Transcribed locus, weakly similar to XP_002313534.1 predicted protein [Populus trichocarpa]
		BT100605	GQ0031_F03	high confidence variable gene	M8a	NA	NA	NA	NA	NA	NA	NA	NA	NA	NA	NA	NA	NA	NA	NA	NA	NA	NA	PF07714.12;PF00069.20	Protein tyrosine kinase;Protein kinase domain	AT3G59420	Encodes a membrane localized protein with similarity to receptor kinases which is involved in epidermal cell differentiation. Flowers of mutants have disorganized ovule integument growth and abnormal sepal margins. In the roots, mutants initiate more lateral roots but fewer laterals actually emerge due to defects in lateral root formation. Mutants also display disorganized columella. The root phe…	UG|Psi.3493|gb|EF085121	Clone WS02728_P12 unknown mRNA	UG|Pta.23671|gb|DT637449	Transcribed locus, moderately similar to XP_001760779.1 predicted protein [Physcomitrella patens subsp. patens]
		BT100606	GQ0031_G08	high confidence variable gene	M8a	NA	NA	NA	NA	NA	NA	NA	NA	NA	NA	NA	NA	NA	NA	NA	NA	NA	NA	PF00069.20;PF07714.12	Protein kinase domain;Protein tyrosine kinase	AT3G47570	Leucine-rich repeat protein kinase family protein	UG|Psi.15097|gb|ES865349	Transcribed locus, weakly similar to XP_002317008.1 predicted protein [Populus trichocarpa]	UG|Pta.14403|gb|DR096167	Transcribed locus, weakly similar to NP_001046292.2 Os02g0215900 [Oryza sativa Japonica Group]
		BT100607	GQ0031_G09	high confidence variable gene	M1a	NA	NA	NA	NA	NA	NA	NA	NA	NA	NA	NA	NA	NA	NA	NA	NA	NA	NA
		CK438755	GQ0031_I03	low confidence gene	M7a	NA	NA	NA	NA	NA	NA	NA	NA	NA	NA	NA	NA	NA	NA	NA	NA	NA	NA
		BT100608	GQ0031_I17	low confidence gene	M4b	NA	NA	NA	NA	NA	NA	NA	NA	NA	NA	NA	NA	NA	NA	NA	NA	NA	NA	PF03140.10	Plant protein of unknown function	AT3G50140	Plant protein of unknown function (DUF247)	UG|Psi.11473|gb|ES259620	Transcribed locus	UG|Pta.21384|gb|DR078565	Transcribed locus, weakly similar to NP_001189794.1 uncharacterized protein [Arabidopsis thaliana]
		BT100609	GQ0031_J01	high confidence variable gene	M3a	NA	NA	NA	NA	NA	NA	NA	NA	NA	NA	NA	NA	NA	NA	NA	NA	NA	NA					UG|Psi.7001|gb|EF676109	Clone WS02749_A22 unknown mRNA	UG|Pta.17118|gb|DR102091	Transcribed locus, weakly similar to XP_002333171.1 predicted protein [Populus trichocarpa]
		BT100610	GQ0031_L21	high confidence variable gene	M3a	NA	NA	shoot phelloderm	T2a	NA	NA	353	95	NA	NA	NA	NA	NA	NA	NA	NA	NA	NA			AT3G23740	unknown protein
		CK439285	GQ0031_M16	high confidence variable gene	M4a	NA	NA	NA	NA	NA	NA	NA	NA	NA	NA	NA	NA	NA	NA	NA	NA	NA	NA
		BT100611	GQ0031_P23	high confidence variable gene	M7a	NA	NA	NA	NA	30	1170	NA	NA	NA	NA	NA	NA	NA	NA	NA	NA	NA	NA	PF00646.28;PF12937.2	F-box domain;F-box-like	AT5G48170	encodes an F-box protein whose protein sequence is similar to SLY1, which belongs to SCF-SLY1 E3 ligase complex. SCF-SLY1 E3 ligase degrades DELLA proteins that are involved in promoting growth. Overexpression of SLY2 can partially compensate sly1-10 mutant phenotype of dwarfism.	UG|Psi.12365|gb|ES670428	Clone WS0471_O19 unknown mRNA	UG|Pta.16496|gb|CF472906	Transcribed locus, weakly similar to XP_002984876.1 hypothetical protein SELMODRAFT_423923 [Selaginella moellendorffii]
		BT100612	GQ0032_A11	high confidence variable gene	M8a	NA	NA	NA	NA	NA	NA	NA	NA	NA	NA	NA	NA	NA	NA	NA	NA	NA	NA	PF00407.14	Pathogenesis-related protein Bet v I family			UG|Psi.14315|gb|EF081960	Clone WS0278_C07 unknown mRNA	UG|Pta.1277|gb|DR018759	Transcribed locus, weakly similar to XP_002304993.1 predicted protein [Populus trichocarpa]
		BT100613	GQ0032_C03	high confidence variable gene	M3a	NA	NA	NA	T3a	NA	NA	NA	NA	NA	NA	NA	NA	NA	NA	NA	NA	NA	NA			AT1G67480	Galactose oxidase/kelch repeat superfamily protein	UG|Psi.18243|gb|FD732227	Transcribed locus, weakly similar to XP_002272745.1 PREDICTED: hypothetical protein [Vitis vinifera]	UG|Pta.9492|gb|CO165880	Transcribed locus, weakly similar to NP_001046914.1 Os02g0504900 [Oryza sativa Japonica Group]
		BT100614	GQ0032_E01	high confidence variable gene	M7a	NA	NA	NA	NA	5	1875	NA	NA	NA	NA	NA	NA	NA	NA	NA	NA	NA	NA			AT4G12970	Encodes a cysteine-rich peptide, a secretory factor that is produced in the mesophyll cells and acts on the epidermis to increase stomatal formation. Its mature form is a 45-aa peptide with three intramolecular disulfide bonds. It is proposed that STOMAGEN increases stomatal number by competing with two negative regulators of stomatal density, EPF1 and EPF2, possibly through direct interaction wi…
		BT100616	GQ0032_I01	low confidence gene	M6a	NA	NA	NA	NA	NA	NA	NA	NA	NA	NA	NA	NA	NA	NA	NA	NA	NA	NA					UG|Psi.20157|gb|BT123263	Clone WS04711_A01 unknown mRNA	UG|Pta.15848|gb|DN450816	Transcribed locus, weakly similar to XP_002959910.1 hypothetical protein VOLCADRAFT_108795 [Volvox carteri f. nagariensis]
		BT100617	GQ0032_I03	high confidence variable gene	M3a	NA	NA	NA	NA	NA	NA	NA	NA	NA	NA	NA	NA	NA	NA	NA	NA	NA	NA	PF05922.11	Peptidase inhibitor I9			UG|Psi.130|gb|ES661503	Clone WS02910_K19 unknown mRNA	UG|Pta.4903|gb|DR179212	Transcribed locus, weakly similar to XP_002297981.1 predicted protein [Populus trichocarpa]
		BT100619	GQ0032_K13	low confidence gene	M5a	NA	NA	NA	NA	NA	NA	NA	NA	NA	NA	NA	NA	NA	NA	NA	NA	NA	NA					UG|Psi.21753|gb|BT123856	Clone WS04718_A13 unknown mRNA
		BT100621	GQ0032_O07	invariant gene	NA	MedHighRange	NoTAIR	NA	NA	NA	NA	NA	NA	NA	NA	NA	NA	NA	NA	NA	NA	NA	NA
		BT100622	GQ0032_O09	high confidence variable gene	M3a	NA	NA	shoot phelloderm	NA	NA	NA	NA	NA	NA	NA	NA	NA	NA	NA	NA	NA	NA	NA
		BT100623	GQ0033_A02	high confidence variable gene	M10b	NA	NA	shoot secondary xylem	NA	NA	NA	NA	NA	NA	NA	NA	NA	NA	NA	NA	NA	NA	NA					UG|Psi.20154|gb|GH288886	Transcribed locus, weakly similar to XP_002974366.1 hypothetical protein SELMODRAFT_442384 [Selaginella moellendorffii]	UG|Pta.19483|gb|DN462602	Transcribed locus, weakly similar to XP_002320016.1 predicted protein [Populus trichocarpa]
		BT100624	GQ0033_A16	invariant gene	NA	LowRange	NoTAIR	NA	NA	NA	NA	NA	NA	NA	NA	NA	NA	NA	NA	NA	NA	NA	NA					UG|Psi.15245|gb|EF085418	Clone WS0273_I06 unknown mRNA
		BT100625	GQ0033_B01	low confidence gene	M4b	NA	NA	NA	NA	NA	NA	NA	NA	NA	NA	NA	NA	NA	NA	NA	NA	NA	NA
		BT100626	GQ0033_B03	low confidence gene	M7a	NA	NA	NA	NA	NA	NA	NA	NA	NA	NA	NA	NA	NA	NA	NA	NA	NA	NA	PF13374.1	Tetratricopeptide repeat	AT5G37590	Tetratricopeptide repeat (TPR)-like superfamily protein
		BT100627	GQ0033_B17	invariant gene	NA	HighRange	NoGO	NA	NA	NA	NA	NA	NA	NA	NA	NA	NA	NA	NA	NA	NA	NA	NA	PF08571.5	Yos1-like	AT2G37975	Yos1-like protein	UG|Psi.7189|gb|FD735304	Clone WS02735_B21 unknown mRNA	UG|Pta.5842|gb|CO370419	Transcribed locus, moderately similar to XP_002280168.1 PREDICTED: hypothetical protein [Vitis vinifera]
		BT100628	GQ0033_B18	low confidence gene	M2a	NA	NA	shoot secondary xylem	NA	NA	NA	NA	NA	NA	NA	NA	NA	NA	NA	NA	NA	NA	NA			AT2G19950	This gene is predicted to encode a protein that functions as a Golgi apparatus structural component known as a golgin in mammals and yeast. A fluorescently-tagged version of GC1 co-localizes with Golgi markers, and this localization appears to be replicated using the C-terminal (558-715 aa) portion of the protein.
		BT100629	GQ0033_B24	high confidence variable gene	M6a	NA	NA	shoot phelloderm	T1a	NA	NA	NA	NA	NA	NA	NA	NA	NA	425	271	Positive	Positive	positive	PF03107.11;PF07649.7	C1 domain;C1-like domain	AT1G20990	Cysteine/Histidine-rich C1 domain family protein	UG|Psi.10054|gb|ES253248	Transcribed locus, weakly similar to NP_173523.1 DC1 domain-containing protein [Arabidopsis thaliana]	UG|Pta.15762|gb|DR098800	Transcribed locus, weakly similar to NP_173523.1 DC1 domain-containing protein [Arabidopsis thaliana]
		BT100630	GQ0033_C13	high confidence variable gene	M7a	NA	NA	NA	NA	26	1243	NA	NA	NA	NA	NA	NA	NA	NA	NA	NA	NA	NA
		BT100631	GQ0033_D11	high confidence variable gene	M1a	NA	NA	NA	NA	NA	NA	NA	NA	NA	NA	NA	NA	NA	NA	NA	NA	NA	NA					UG|Psi.4687|gb|ES862609	Clone WS02730_M22 unknown mRNA	UG|Pta.18304|gb|CO170559	Transcribed locus
		BT100632	GQ0033_E20	low confidence gene	M4a	NA	NA	NA	NA	NA	NA	NA	NA	NA	NA	NA	NA	NA	NA	NA	NA	NA	NA	PF00560.28;PF13504.1;PF13855.1	Leucine Rich Repeat;Leucine rich repeat;Leucine rich repeat	AT1G69550	disease resistance protein (TIR-NBS-LRR class)	UG|Psi.20483|gb|EF677348	Clone WS02766_B12 unknown mRNA	UG|Pta.8556|gb|DN445986	Transcribed locus, weakly similar to NP_683486.1 leucine-rich repeat family protein [Arabidopsis thaliana]
		BT100633	GQ0033_G11	invariant gene	NA	LowRange	ENR	NA	NA	NA	NA	NA	NA	NA	NA	NA	NA	NA	NA	NA	NA	NA	NA	PF10502.4;PF00717.18	Signal peptidase, peptidase S26;Peptidase S24-like	AT3G24590	Encodes a signal peptidase Plsp1 (plastidic type I signal peptidase 1). Required for thylakoid development. Functions in the maturation of the 75-kD component of the translocon at the outer envelope membrane of chloroplasts and oxygen evolving complex subunit 33 (OE33).	UG|Psi.7543|gb|EF081600	Clone WS0279_A21 unknown mRNA	UG|Pta.20136|gb|DR683830	Transcribed locus, weakly similar to XP_002983209.1 hypothetical protein SELMODRAFT_58024 [Selaginella moellendorffii]
		CK438668	GQ0033_G12	high confidence variable gene	M3a	NA	NA	shoot phelloderm	NA	NA	NA	NA	NA	NA	NA	NA	NA	NA	NA	NA	NA	NA	NA	PF00125.19;PF00808.18	Core histone H2A/H2B/H3/H4;Histone-like transcription factor (CBF/NF-Y) and archaeal histone	AT3G46030	HTB11	UG|Psi.19164|gb|FD739794	Transcribed locus, moderately similar to NP_190189.1 HTB11@ DNA binding [Arabidopsis thaliana]	UG|Pta.2185|gb|CV138150	Transcribed locus, moderately similar to NP_190189.1 histone H2B [Arabidopsis thaliana]
		BT100634	GQ0033_G23	high confidence variable gene	M1a	NA	NA	NA	NA	NA	NA	NA	NA	NA	NA	NA	NA	NA	NA	NA	NA	NA	NA	PF00201.13	UDP-glucoronosyl and UDP-glucosyl transferase	AT4G01070	the glycosyltransferase (UGT72B1) is involved in metabolizing xenobiotica (chloroaniline and chlorophenole). Comparison between wild type and knock-out mutant demonstrates the central role of this gene for metabolizing chloroaniline but significantly less for chlorophenole. The glucosyltransferase preferred UDP-xylose over UDP-glucose indicating its (additional) functioning as a xylosyltransferas…	UG|Psi.20358|gb|EF676677	Clone WS02747_K08 unknown mRNA	UG|Pta.2303|gb|DR164234	Transcribed locus, weakly similar to NP_001175906.1 Os09g0482860 [Oryza sativa Japonica Group]
		CK438855	GQ0033_H17	low confidence gene	unclassified	NA	NA	NA	NA	NA	NA	NA	NA	NA	NA	NA	NA	NA	NA	NA	NA	NA	NA	PF14432.1	DYW family of nucleic acid deaminases	AT1G08070	Encodes a chloroplast RNA editing factor.	UG|Psi.20257|gb|GH289974	Transcribed locus, weakly similar to XP_001754449.1 predicted protein [Physcomitrella patens subsp. patens]	UG|Pta.19297|gb|CV033208	Transcribed locus, weakly similar to XP_002284545.1 PREDICTED: hypothetical protein [Vitis vinifera]
		BT100636	GQ0033_J13	invariant gene	NA	MedHighRange	NoENR	NA	NA	NA	NA	NA	NA	NA	NA	NA	NA	NA	NA	NA	NA	NA	NA	PF09425.5;PF06203.9;PF00320.22	Divergent CCT motif;CCT motif;GATA zinc finger	AT1G51600	member of a novel family of plant-specific GATA-type transcription factors.	UG|Psi.5105|gb|BT123803	Clone WS04717_I13 unknown mRNA	UG|Pta.2910|gb|DR052255	Transcribed locus, weakly similar to XP_001764510.1 predicted protein [Physcomitrella patens subsp. patens]
		BT100637	GQ0033_L20	low confidence gene	M8b	NA	NA	shoot phelloderm	NA	NA	NA	NA	NA	NA	NA	NA	NA	NA	NA	NA	NA	NA	NA	PF00079.15	Serpin (serine protease inhibitor)	AT1G47710	Serine protease inhibitor (SERPIN) family protein	UG|Psi.7899|gb|EF677704	Clone WS02773_G05 unknown mRNA	UG|Pta.1448|gb|DR686836	Transcribed locus, weakly similar to NP_001173533.1 Os03g0610650 [Oryza sativa Japonica Group]
		BT100638	GQ0033_N21	high confidence variable gene	M5a	NA	NA	NA	NA	NA	NA	NA	NA	NA	NA	NA	NA	NA	NA	NA	NA	NA	NA
		BT100640	GQ0033_P10	high confidence variable gene	M8a	NA	NA	NA	NA	NA	NA	NA	NA	NA	NA	NA	NA	NA	NA	NA	NA	NA	NA	PF12076.3	WAX2 C-terminal domain	AT1G02205	Expression of the CER1 gene associated with production of stem epicuticular wax and pollen fertility. Biochemical studies showed that cer1 mutants are blocked in the conversion of stem wax C30 aldehydes to C29 alkanes, and they also lack the secondary alcohols and ketones. These suggested the CER1 protein is an aldehyde decarbonylase, but the exact molecular function of this protein remains to be…	UG|Psi.21421|gb|BT124197	Clone WS04720_J24 unknown mRNA	UG|Pta.1272|gb|DT632539	Transcribed locus, moderately similar to NP_200588.2 protein WAX2 [Arabidopsis thaliana]
		BT100641	GQ0034_E19	low confidence gene	M10b	NA	NA	shoot secondary xylem	NA	NA	NA	NA	NA	NA	NA	NA	NA	NA	NA	NA	NA	NA	NA	PF05623.7	Protein of unknown function (DUF789)	AT1G15030	Encodes a Cysteine-rich peptide (CRP) family protein	UG|Psi.20667|gb|EF677856	Clone WS02776_G15 unknown mRNA	UG|Pta.34429|gb|DR051056	Transcribed locus, weakly similar to NP_172956.2 uncharacterized protein [Arabidopsis thaliana]
		BT100642	GQ0034_G11	high confidence variable gene	M7a	NA	NA	shoot phelloderm	NA	34	1090	NA	NA	NA	NA	NA	NA	NA	NA	NA	NA	NA	NA	PF13833.1;PF13499.1;PF13405.1;PF13202.1;PF00036.27	EF-hand domain pair;EF-hand domain pair;EF-hand domain;EF hand;EF hand	AT4G20780	Calcium sensor involved in trichome branching.	UG|Psi.2619|gb|ES257413	Transcribed locus, weakly similar to XP_002465321.1 hypothetical protein SORBIDRAFT_01g036390 [Sorghum bicolor]	UG|Pta.20634|gb|DR013517	Transcribed locus, weakly similar to XP_002267554.1 PREDICTED: hypothetical protein [Vitis vinifera]
		CK439165	GQ0034_I06	low confidence gene	M9b	NA	NA	NA	NA	NA	NA	NA	NA	NA	NA	NA	NA	NA	NA	NA	NA	NA	NA
		CK439192	GQ0034_O04	invariant gene	NA	MedHighRange	NoTAIR	NA	NA	NA	NA	NA	NA	NA	NA	NA	NA	NA	NA	NA	NA	NA	NA
		BT100643	GQ0034_O14	high confidence variable gene	M3a	NA	NA	NA	NA	NA	NA	NA	NA	NA	NA	NA	NA	NA	NA	NA	NA	NA	NA
		BT100644	GQ0034_O15	low confidence gene	M3a	NA	NA	NA	NA	NA	NA	NA	NA	NA	NA	NA	NA	NA	NA	NA	NA	NA	NA	PF00628.24;PF01426.13	PHD-finger;BAH domain	AT4G22140	EARLY BOLTING IN SHORT DAYS (EBS)	UG|Psi.7607|gb|EF081737	Clone WS02714_C23 unknown mRNA	UG|Pta.17795|gb|DR169465	Transcribed locus, moderately similar to XP_002334305.1 ebs-bah-phd domain-containing protein [Populus trichocarpa]
		BT100646	GQ0035_A22	high confidence variable gene	M4a	NA	NA	NA	NA	NA	NA	NA	NA	NA	NA	NA	NA	NA	NA	NA	NA	NA	NA							UG|Pta.23747|gb|DT637720	Transcribed locus
		BT100647	GQ0035_B05	invariant gene	NA	MedHighRange	ENR	NA	NA	NA	NA	NA	NA	NA	NA	NA	NA	NA	NA	NA	NA	NA	NA	PF03657.8	Uncharacterised protein family (UPF0113)	AT4G15770	RNA binding	UG|Psi.18313|gb|FD732749	Transcribed locus, moderately similar to XP_001768571.1 predicted protein [Physcomitrella patens subsp. patens]	UG|Pta.11347|gb|DR014361	Transcribed locus, moderately similar to NP_193312.5 RNA binding protein [Arabidopsis thaliana]
		BT100648	GQ0035_B07	high confidence variable gene	M8a	NA	NA	NA	NA	NA	NA	NA	NA	NA	NA	NA	NA	NA	NA	NA	NA	NA	NA	PF00657.17	GDSL-like Lipase/Acylhydrolase	AT5G33370	GDSL-like Lipase/Acylhydrolase superfamily protein	UG|Psi.14399|gb|EF677791	Clone WS02775_B01 unknown mRNA	UG|Pta.1173|gb|DT638211	Transcribed locus, weakly similar to NP_001078631.1 GDSL esterase/lipase [Arabidopsis thaliana]
		BT100649	GQ0035_C07	high confidence variable gene	M2a	NA	NA	shoot secondary xylem	NA	8	1743	NA	NA	NA	NA	NA	NA	NA	NA	NA	NA	NA	NA			AT1G76390	ARM repeat superfamily protein			UG|Pta.19416|gb|DR025341	Transcribed locus, weakly similar to XP_001752321.1 predicted protein [Physcomitrella patens subsp. patens]
		BT100650	GQ0035_C08	high confidence variable gene	M1a	NA	NA	NA	NA	NA	NA	NA	NA	NA	NA	NA	NA	NA	NA	NA	NA	NA	NA	PF00111.22	2Fe-2S iron-sulfur cluster binding domain	AT4G32590	2Fe-2S ferredoxin-like superfamily protein	UG|Psi.12145|gb|ES668037	Transcribed locus, weakly similar to NP_567899.1 ferredoxin-related [Arabidopsis thaliana]	UG|Pta.18381|gb|CO173074	Transcribed locus, moderately similar to NP_001056273.1 Os05g0555300 [Oryza sativa Japonica Group]
		BT100651	GQ0035_D17	invariant gene	NA	MedHighRange	NoTAIR	NA	T1b	NA	NA	108	504	NA	NA	NA	NA	NA	NA	NA	NA	NA	NA
		BT100652	GQ0035_E06	invariant gene	NA	HighRange	NoTAIR	NA	NA	NA	NA	NA	NA	NA	NA	NA	NA	NA	NA	NA	NA	NA	NA					UG|Psi.10887|gb|BT124048	Clone WS0471_A13 unknown mRNA	UG|Pta.11294|gb|DN463973	Transcribed locus, weakly similar to NP_524658.2 pericardin [Drosophila melanogaster]
		CK439223	GQ0035_E11	invariant gene	NA	LowRange	NoTAIR	NA	NA	NA	NA	NA	NA	NA	NA	NA	NA	NA	NA	NA	NA	NA	NA					UG|Psi.20516|gb|ES857198	Transcribed locus, strongly similar to NP_001032193.1 hypothetical protein LOC641320 [Danio rerio]
		BT100653	GQ0035_E12	high confidence variable gene	M2b	NA	NA	NA	NA	9	1705	NA	NA	NA	NA	NA	NA	NA	NA	NA	NA	NA	NA	PF00201.13	UDP-glucoronosyl and UDP-glucosyl transferase	AT2G28080	UDP-Glycosyltransferase superfamily protein	UG|Psi.17896|gb|FD738219	Transcribed locus, weakly similar to NP_001064696.2 Os10g0442300 [Oryza sativa Japonica Group]	UG|Pta.2843|gb|DR117368	Transcribed locus, weakly similar to NP_180375.1 UDP-glycosyltransferase-like protein [Arabidopsis thaliana]
		BT100654	GQ0035_E21	high confidence variable gene	M8a	NA	NA	NA	NA	NA	NA	NA	NA	NA	NA	NA	NA	NA	NA	NA	NA	NA	NA	PF00657.17	GDSL-like Lipase/Acylhydrolase	AT1G71691	GDSL-like Lipase/Acylhydrolase superfamily protein	UG|Psi.4316|gb|EF087205	Clone WS02715_I20 unknown mRNA	UG|Pta.646|gb|DR160702	Transcribed locus, weakly similar to XP_002965201.1 hypothetical protein SELMODRAFT_83520 [Selaginella moellendorffii]
		BT100655	GQ0035_E24	invariant gene	NA	MedHighRange	NoTAIR	shoot secondary xylem	NA	NA	NA	NA	NA	NA	NA	NA	NA	NA	NA	NA	NA	NA	NA					UG|Psi.21872|gb|BT122889	Clone WS0462_K21 unknown mRNA	UG|Pta.16046|gb|CO161098	Transcribed locus, weakly similar to XP_002298728.1 predicted protein [Populus trichocarpa]
		BT100656	GQ0035_F19	high confidence variable gene	M1a	NA	NA	NA	NA	NA	NA	NA	NA	NA	NA	NA	NA	NA	NA	NA	NA	NA	NA	PF04755.7	PAP_fibrillin	AT3G23400	Encodes FIBRILLIN 4 (FIB4). The fibrillins are a large family of chloroplast proteins that have been linked with stress tolerance and disease resistance. FIBRILLIN 4 is required for plastoglobule development and stress resistance.	UG|Psi.4640|gb|EF086610	Clone WS02736_G21 unknown mRNA	UG|Pta.19563|gb|DN450757	Transcribed locus, weakly similar to XP_002285326.1 PREDICTED: hypothetical protein [Vitis vinifera]
		CK438868	GQ0035_H14	low confidence gene	M3a	NA	NA	shoot phelloderm	NA	NA	NA	NA	NA	NA	NA	NA	NA	NA	NA	NA	NA	NA	NA	PF07717.11	Oligonucleotide/oligosaccharide-binding (OB)-fold	AT3G62310	RNA helicase family protein			UG|Pta.5749|gb|DT638817	Transcribed locus, moderately similar to NP_001049931.1 Os03g0314100 [Oryza sativa Japonica Group]
		BT100657	GQ0035_H20	invariant gene	NA	HighRange	ENR	NA	NA	NA	NA	NA	NA	NA	NA	NA	NA	NA	NA	NA	NA	NA	NA	PF08477.8;PF04670.7;PF00071.17;PF00025.16	Miro-like protein;Gtr1/RagA G protein conserved region;Ras family;ADP-ribosylation factor family	AT4G19640	Encodes Ara7.	UG|Psi.5006|gb|EF677610	Clone WS02771_K11 unknown mRNA	UG|Pta.7199|gb|DR096174	Transcribed locus, moderately similar to XP_001779517.1 Rab5/RabF-family small GTPase [Physcomitrella patens subsp. patens]
		CK438786	GQ0035_J03	high confidence variable gene	M8a	NA	NA	NA	NA	NA	NA	NA	NA	NA	NA	NA	NA	NA	NA	NA	NA	NA	NA
		BT100658	GQ0035_J17	high confidence variable gene	M8a	NA	NA	NA	NA	NA	NA	NA	NA	NA	NA	NA	NA	NA	NA	NA	NA	NA	NA	PF08545.5;PF08541.5;PF08392.7;PF02797.10	3-Oxoacyl-[acyl-carrier-protein (ACP)] synthase III;3-Oxoacyl-[acyl-carrier-protein (ACP)] synthase III C terminal;FAE1/Type III polyketide synthase-like protein;Chalcone and stilbene synthases, C-terminal domain	AT2G28630	Encodes KCS12, a member of the 3-ketoacyl-CoA synthase family involved in the biosynthesis of VLCFA (very long chain fatty acids).	UG|Psi.19531|gb|BT122247	Clone WS0442_B22 unknown mRNA	UG|Pta.21741|gb|DR099751	Transcribed locus, weakly similar to XP_002284511.1 PREDICTED: hypothetical protein [Vitis vinifera]
		CK439496	GQ0035_K09	high confidence variable gene	M3a	NA	NA	NA	NA	NA	NA	NA	NA	NA	NA	NA	NA	NA	NA	NA	NA	NA	NA			AT1G78060	Glycosyl hydrolase family protein	UG|Psi.15674|gb|ES872001	Transcribed locus, moderately similar to NP_199747.1 BXL1 (BETA-XYLOSIDASE 1)@ hydrolase, hydrolyzing O-glycosyl compounds [Arabidopsis thaliana]
		CK438620	GQ0035_M08	high confidence variable gene	M5b	NA	NA	NA	NA	NA	NA	NA	NA	NA	NA	NA	NA	NA	NA	NA	NA	NA	NA	PF07731.9	Multicopper oxidase	AT2G46570	putative laccase, a member of laccase family of genes (with 17 members in Arabidopsis).	UG|Psi.17764|gb|ES258086	Transcribed locus, weakly similar to NP_180580.1 LAC3 (laccase 3)@ laccase [Arabidopsis thaliana]	UG|Pta.211|gb|AF132126	Laccase (Lac8)
		DV970334	GQ0035_N06	low confidence gene	M8a	NA	NA	NA	NA	NA	NA	NA	NA	NA	NA	NA	NA	NA	NA	NA	NA	NA	NA	PF00141.18	Peroxidase	AT5G05340	Peroxidase superfamily protein	UG|Psi.17464|gb|EF082501	Clone WS02726_L11 unknown mRNA	UG|Pta.18365|gb|CO172584	Transcribed locus, moderately similar to XP_002268259.1 PREDICTED: hypothetical protein [Vitis vinifera]
		BT100659	GQ0035_O16	high confidence variable gene	M7a	NA	NA	shoot phelloderm	NA	40	1018	NA	NA	NA	NA	NA	NA	NA	NA	NA	NA	NA	NA	PF13921.1;PF00249.26	Myb-like DNA-binding domain;Myb-like DNA-binding domain	AT4G38620	Encodes a R2R3 MYB protein which is involved in the response to UV-B. It functions as a repressor of target gene expression. One of its target genes encodes cinnamate 4-hydroxylase	UG|Psi.5763|gb|EF086314	Clone WS02733_A21 unknown mRNA	UG|Pta.18610|gb|CO361315	R2R3-MYB transcription factor MYB13
		CK438940	GQ0035_P20	high confidence variable gene	M11b	NA	NA	NA	T1b	NA	NA	325	170	NA	NA	NA	NA	NA	NA	NA	NA	NA	NA					UG|Psi.4553|gb|EF085473	Clone WS02712_B02 unknown mRNA
		BT100660	GQ0036_A21	high confidence variable gene	M3a	NA	NA	shoot phelloderm	NA	NA	NA	NA	NA	NA	NA	NA	NA	NA	NA	NA	NA	NA	NA							UG|Pta.901|gb|CO161461	Transcribed locus, strongly similar to XP_002283949.1 PREDICTED: hypothetical protein [Vitis vinifera]
		BT100661	GQ0036_C17	invariant gene	NA	MedHighRange	NoGO	NA	NA	NA	NA	NA	NA	NA	NA	NA	NA	NA	NA	NA	NA	NA	NA	PF13516.1	Leucine Rich repeat	AT2G06040	CONTAINS InterPro DOMAIN/s: Leucine-rich repeat, cysteine-containing subtype (InterPro:IPR006553)
		BT100662	GQ0036_E15	low confidence gene	M6b	NA	NA	NA	NA	NA	NA	NA	NA	NA	NA	NA	NA	NA	NA	NA	NA	NA	NA	PF00551.14;PF02911.13	Formyl transferase;Formyl transferase, C-terminal domain	AT1G66520	pigment defective 194 (pde194)			UG|Pta.23453|gb|DR694832	Transcribed locus, weakly similar to NP_001043913.1 Os01g0687500 [Oryza sativa Japonica Group]
		BT100663	GQ0036_I03	invariant gene	NA	LowMedRange	NoGO	NA	NA	NA	NA	NA	NA	NA	NA	NA	NA	NA	NA	NA	NA	NA	NA	PF14432.1	DYW family of nucleic acid deaminases	AT4G02750	Tetratricopeptide repeat (TPR)-like superfamily protein	UG|Psi.20874|gb|BT123173	Clone WS0467_K15 unknown mRNA	UG|Pta.19297|gb|CV033208	Transcribed locus, weakly similar to XP_002284545.1 PREDICTED: hypothetical protein [Vitis vinifera]
		BT100664	GQ0036_M03	low confidence gene	unclassified	NA	NA	NA	NA	NA	NA	NA	NA	NA	NA	NA	NA	NA	NA	NA	NA	NA	NA					UG|Psi.21942|gb|GW723079	Transcribed locus	UG|Pta.18234|gb|DR163424	Transcribed locus, weakly similar to NP_001059999.1 Os07g0563800 [Oryza sativa Japonica Group]
		BT100665	GQ0036_M09	high confidence variable gene	M4a	NA	NA	NA	NA	NA	NA	NA	NA	NA	NA	NA	NA	NA	NA	NA	NA	NA	NA	PF04729.8	ASF1 like histone chaperone	AT1G66740	Located on the SSL2 region of Arabidopsis thaliana, which is homeologous to the Brassica S locus for self incompatibility. Expressed in both vegetative and reproductive organs suggesting AtSP7 might not be involved in self incompatibility.	UG|Psi.17140|gb|EF085968	Clone WS0276_I12 unknown mRNA	UG|Pta.901|gb|CO161461	Transcribed locus, strongly similar to XP_002283949.1 PREDICTED: hypothetical protein [Vitis vinifera]
		CK439070	GQ0036_M19	high confidence variable gene	M1b	NA	NA	NA	NA	NA	NA	NA	NA	NA	NA	NA	NA	NA	NA	NA	NA	NA	NA
		BT100733	GQ0041_A09	invariant gene	NA	LowMedRange	NoTAIR	NA	NA	NA	NA	NA	NA	NA	NA	NA	NA	NA	NA	NA	NA	NA	NA
		CK437702	GQ0041_A24	low confidence gene	M5b	NA	NA	NA	NA	NA	NA	NA	NA	NA	NA	NA	NA	NA	NA	NA	NA	NA	NA	PF03398.9	Regulator of Vps4 activity in the MVB pathway	AT1G34220	Regulator of Vps4 activity in the MVB pathway protein
		BT100734	GQ0041_C08	high confidence variable gene	M5a	NA	NA	shoot secondary xylem	NA	NA	NA	NA	NA	NA	NA	NA	NA	NA	NA	NA	NA	NA	NA	PF08100.6;PF00891.13	Dimerisation domain;O-methyltransferase	AT5G54160	A caffeic acid/5-hydroxyferulic acid O-methyltransferase. Interacts with 14-4-3 proteins in yeast 2 hybrid assay. AtOMT1 (At5g54160) encodes a flavonol 3?-O-methyltransferase that is highly active towards quercetin and myricetin. The substrate specificity identifies the enzyme as flavonol 3?-methyltransferase which replaces the former annotation of the gene to encode a caffeic acid/5-hydroxyferul…	UG|Psi.20464|gb|EF678645	Clone WS02930_A21 unknown mRNA	UG|Pta.11336|gb|DN464246	Transcribed locus, weakly similar to XP_002317838.1 caffeic acid 3-O-methyltransferase [Populus trichocarpa]
		CK437779	GQ0041_C14	high confidence variable gene	M4a	NA	NA	NA	T2a	NA	NA	97	517	NA	NA	NA	NA	NA	NA	NA	NA	NA	NA	PF03141.11;PF08241.7	Putative S-adenosyl-L-methionine-dependent methyltransferase;Methyltransferase domain	AT5G64030	S-adenosyl-L-methionine-dependent methyltransferases superfamily protein	UG|Psi.21348|gb|BT123931	Clone WS04718_N12 unknown mRNA	UG|Pta.7514|gb|DR060012	Transcribed locus, moderately similar to NP_849711.1 putative methyltransferase PMT2 [Arabidopsis thaliana]
		DV970549	GQ0041_D14	invariant gene	NA	HighRange	ENR	NA	NA	NA	NA	NA	NA	NA	NA	NA	NA	NA	NA	NA	NA	NA	NA	PF00557.19	Metallopeptidase family M24	AT3G59990	Encodes a MAP2 like methionine aminopeptidase	UG|Psi.10866|gb|BT123744	Clone WS04716_L14 unknown mRNA	UG|Pta.10958|gb|DT631242	Transcribed locus, moderately similar to NP_567089.1 methionine aminopeptidase 2B [Arabidopsis thaliana]
		CK437260	GQ0041_E03	invariant gene	NA	LowRange	NoTAIR	NA	NA	NA	NA	NA	NA	NA	NA	NA	NA	NA	NA	NA	NA	NA	NA
		BT100735	GQ0041_E20	high confidence variable gene	M5a	NA	NA	NA	NA	NA	NA	NA	NA	NA	NA	NA	NA	NA	NA	NA	NA	NA	NA	PF00012.15	Hsp70 protein	AT5G02500	encodes a member of heat shock protein 70 family.	UG|Psi.11457|gb|EF678688	Clone WS0293_E21 unknown mRNA	UG|Pta.5510|gb|DN445896	Transcribed locus, strongly similar to XP_002441219.1 hypothetical protein SORBIDRAFT_09g022580 [Sorghum bicolor]
		CK437840	GQ0041_E21	high confidence variable gene	M2a	NA	NA	shoot secondary xylem	NA	93	560	NA	NA	NA	NA	NA	NA	NA	NA	NA	NA	NA	NA			AT3G56590	hydroxyproline-rich glycoprotein family protein	UG|Psi.2693|gb|CO218799	Transcribed locus
		BT100736	GQ0041_F08	low confidence gene	M3a	NA	NA	shoot phelloderm	NA	NA	NA	NA	NA	NA	NA	NA	NA	NA	NA	NA	NA	NA	NA					UG|Psi.10332|gb|ES861587	Clone WS02716_M16 unknown mRNA	UG|Pta.13473|gb|CF473954	Transcribed locus
		BT100737	GQ0041_F12	high confidence variable gene	M1b	NA	NA	NA	NA	NA	NA	NA	NA	NA	NA	NA	NA	NA	NA	NA	NA	NA	NA	PF12937.2;PF00646.28	F-box-like;F-box domain	AT1G27340	Encodes a putative F-box protein that is involved in the regulation of leaf morphology.	UG|Psi.21163|gb|BT123605	Clone WS04715_D11 unknown mRNA	UG|Pta.5278|gb|DT631551	Transcribed locus, weakly similar to XP_002304679.1 f-box family protein [Populus trichocarpa]
		BT100738	GQ0041_F19	low confidence gene	M1b	NA	NA	NA	NA	NA	NA	NA	NA	NA	NA	NA	NA	NA	NA	NA	NA	NA	NA	PF07107.6;PF12680.2;PF14534.1	Wound-induced protein WI12;SnoaL-like domain;Domain of unknown function (DUF4440)	AT5G01740	Nuclear transport factor 2 (NTF2) family protein	UG|Psi.10609|gb|ES660101	Clone WS0453_O10 unknown mRNA	UG|Pta.4073|gb|DT626835	Transcribed locus, weakly similar to NP_001049849.1 Os03g0299600 [Oryza sativa Japonica Group]
		BT100739	GQ0041_G08	invariant gene	NA	HighRange	NoGO	NA	NA	NA	NA	NA	NA	NA	NA	NA	NA	NA	NA	NA	NA	NA	NA	PF01535.15;PF13041.1;PF13812.1	PPR repeat;PPR repeat family;Pentatricopeptide repeat domain	AT1G18900	Pentatricopeptide repeat (PPR) superfamily protein	UG|Psi.20380|gb|EF676487	Clone WS02739_K16 unknown mRNA	UG|Pta.19834|gb|DT631439	Transcribed locus, weakly similar to XP_002331139.1 predicted protein [Populus trichocarpa]
		CK435535	GQ0041_G11	low confidence gene	M9b	NA	NA	NA	NA	NA	NA	NA	NA	NA	NA	NA	NA	NA	NA	NA	NA	NA	NA
		GE473552	GQ0041_H06	invariant gene	NA	LowRange	NoTAIR	NA	NA	NA	NA	NA	NA	NA	NA	NA	NA	NA	NA	NA	NA	NA	NA
		BT100740	GQ0041_H11	low confidence gene	M3b	NA	NA	shoot secondary xylem	NA	NA	NA	NA	NA	NA	NA	NA	NA	NA	NA	NA	NA	NA	NA	PF07011.6	Protein of unknown function (DUF1313)	AT1G17455	ELF4-like 4 (ELF4-L4)	UG|Psi.18438|gb|BT122440	Clone WS0451_I23 unknown mRNA	UG|Pta.15785|gb|EU916973	ELF4-like protein
		BT100741	GQ0041_H12	invariant gene	NA	LowMedRange	NoTAIR	NA	NA	NA	NA	NA	NA	NA	NA	NA	NA	NA	NA	NA	NA	NA	NA	PF00560.28;PF13855.1	Leucine Rich Repeat;Leucine rich repeat			UG|Psi.9079|gb|FD731485	Transcribed locus	UG|Pta.5613|gb|CF386042	Transcribed locus, weakly similar to NP_683486.1 leucine-rich repeat family protein [Arabidopsis thaliana]
		BT100742	GQ0041_H19	low confidence gene	M1b	NA	NA	NA	NA	NA	NA	NA	NA	NA	NA	NA	NA	NA	NA	NA	NA	NA	NA	PF00080.15	Copper/zinc superoxide dismutase (SODC)	AT1G08830	Encodes a cytosolic copper/zinc superoxide dismutase CSD1 that can detoxify superoxide radicals. Its expression is affected by miR398-directed mRNA cleavage. Regulated by biotic and abiotic stress. Activation of CSD1 in the cytoplasm involves both a CCS-dependent and -independent pathway.	UG|Psi.614|gb|FD734738	Clone WS02750_N02 unknown mRNA	UG|Pta.145|gb|DR052077	Transcribed locus, moderately similar to XP_002319589.1 predicted protein [Populus trichocarpa]
		CK435586	GQ0041_H22	low confidence gene	M6a	NA	NA	NA	NA	NA	NA	NA	NA	NA	NA	NA	NA	NA	NA	NA	NA	NA	NA					UG|Psi.11601|gb|ES260242	Transcribed locus
		BT100743	GQ0041_I20	not tested	NA	NA	NA	NA	NA	NA	NA	NA	NA	NA	NA	NA	NA	NA	NA	NA	NA	NA	NA					UG|Psi.1362|gb|CO223886	Transcribed locus
		BT100744	GQ0041_J04	high confidence variable gene	M4a	NA	NA	NA	NA	NA	NA	NA	NA	NA	NA	NA	NA	NA	NA	NA	NA	NA	NA	PF03083.11	Sugar efflux transporter for intercellular exchange	AT3G14770	Nodulin MtN3 family protein	UG|Psi.19643|gb|BT122421	Clone WS0451_G03 unknown mRNA	UG|Pta.7488|gb|DR018045	Transcribed locus, weakly similar to NP_566493.1 nodulin MtN3-like protein [Arabidopsis thaliana]
		BT100745	GQ0041_L03	low confidence gene	M1b	NA	NA	NA	NA	NA	NA	NA	NA	NA	NA	NA	NA	NA	NA	NA	NA	NA	NA	PF13460.1;PF05368.8;PF01370.16;PF01073.14	NADH(P)-binding;NmrA-like family;NAD dependent epimerase/dehydratase family;3-beta hydroxysteroid dehydrogenase/isomerase family	AT4G39230	encodes a protein whose sequence is similar to phenylcoumaran benzylic ether reductase (PCBER), which catalyzes NADPH-dependent reduction of 8-5' linked lignans such as dehydrodiconiferyl alcohol to give isodihydrodehydrodiconiferyl alcohol.	UG|Psi.16306|gb|EF084120	Clone WS0273_N20 unknown mRNA	UG|Pta.376|gb|AF242490	Phenylcoumaran benzylic ether reductase (DDCBER1)
		BT100746	GQ0041_L11	invariant gene	NA	LowMedRange	NoTAIR	NA	NA	NA	NA	NA	NA	NA	NA	NA	NA	NA	NA	NA	NA	NA	NA							UG|Pta.7271|gb|DR120676	Transcribed locus, weakly similar to XP_002278037.1 PREDICTED: hypothetical protein [Vitis vinifera]
		BT100747	GQ0041_M09	low confidence gene	M1b	NA	NA	NA	NA	NA	NA	NA	NA	NA	NA	NA	NA	NA	NA	NA	NA	NA	NA	PF01565.18;PF02873.11	FAD binding domain;UDP-N-acetylenolpyruvoylglucosamine reductase, C-terminal domain			UG|Psi.14536|gb|ES859556	Transcribed locus, weakly similar to XP_001767057.1 predicted protein [Physcomitrella patens subsp. patens]
		BT100748	GQ0041_N13	high confidence variable gene	M1b	NA	NA	NA	T1b	NA	NA	310	215	NA	NA	NA	NA	NA	NA	NA	NA	NA	NA	PF01764.20	Lipase (class 3)	AT4G10955	alpha/beta-Hydrolases superfamily protein	UG|Psi.19104|gb|FD739280	Transcribed locus, weakly similar to XP_002268223.1 PREDICTED: hypothetical protein [Vitis vinifera]	UG|Pta.21014|gb|DR048469	Transcribed locus, weakly similar to XP_002268223.1 PREDICTED: hypothetical protein [Vitis vinifera]
		BT100749	GQ0041_N15	not tested	NA	NA	NA	NA	NA	NA	NA	NA	NA	NA	NA	NA	NA	NA	NA	NA	NA	NA	NA	PF13460.1;PF08659.5;PF07993.7;PF05368.8;PF01370.16;PF01073.14;PF00106.20	NADH(P)-binding;KR domain;Male sterility protein;NmrA-like family;NAD dependent epimerase/dehydratase family;3-beta hydroxysteroid dehydrogenase/isomerase family;short chain dehydrogenase	AT1G61720	Negative regulator of flavonoid biosynthesis, mutants accumulate flavonoid pigments in their seed coat, putative oxidoreductase. It is thought that a ternary complex composed of TT2, TT8 and TTG1 is necessary for correct expression of BAN in seed endothelium.	UG|Psi.17659|gb|EF678630	Clone WS0292_E12 unknown mRNA	UG|Pta.6162|gb|CN785095	Transcribed locus, weakly similar to XP_002271372.1 PREDICTED: anthocyanidin reductase [Vitis vinifera]
		BT100750	GQ0041_N21	low confidence gene	unclassified	NA	NA	NA	NA	NA	NA	NA	NA	NA	NA	NA	NA	NA	NA	NA	NA	NA	NA	PF12697.2;PF12695.2;PF00561.15	Alpha/beta hydrolase family;Alpha/beta hydrolase family;alpha/beta hydrolase fold	AT4G12230	alpha/beta-Hydrolases superfamily protein	UG|Psi.1156|gb|BT124347	Clone WS0473_D17 unknown mRNA	UG|Pta.15923|gb|DR050846	Transcribed locus, weakly similar to NP_001064230.1 Os10g0169800 [Oryza sativa Japonica Group]
		BT100751	GQ0041_N23	high confidence variable gene	M1b	NA	NA	NA	NA	NA	NA	NA	NA	NA	NA	NA	NA	NA	NA	NA	NA	NA	NA	PF00481.16	Protein phosphatase 2C	AT1G67820	Protein phosphatase 2C family protein	UG|Psi.17576|gb|EF085810	Clone WS0288_E02 unknown mRNA
		BT100752	GQ0041_P16	low confidence gene	M7a	NA	NA	NA	NA	NA	NA	NA	NA	NA	NA	NA	NA	NA	NA	NA	NA	NA	NA
		BT100666	GQ00410_A08	low confidence gene	M1b	NA	NA	NA	NA	NA	NA	NA	NA	NA	NA	NA	NA	NA	NA	NA	NA	NA	NA			AT3G07020	encodes a 3beta-hydroxy sterol UDP-glucosyltransferase. ugt80a2 mutant plants have reduced steryl glycoside and acyl steryl glycoside levels and reduced seed size. ugt80a2/b1 double mutants have normal levels of celluose and normal cold stress tolerance.	UG|Psi.10468|gb|ES256973	Transcribed locus, moderately similar to XP_002301763.1 predicted protein [Populus trichocarpa]
		DV974724	GQ00410_B09	low confidence gene	M9b	NA	NA	shoot secondary xylem	NA	NA	NA	NA	NA	NA	NA	NA	NA	NA	NA	NA	NA	NA	NA	PF09752.4	Uncharacterized conserved protein (DUF2048)	AT3G12150	unknown protein	UG|Psi.21819|gb|EF085790	Clone WS02725_G20 unknown mRNA	UG|Pta.18000|gb|DT635965	Transcribed locus, moderately similar to NP_187822.2 uncharacterized protein [Arabidopsis thaliana]
		BT100667	GQ00410_B17	invariant gene	NA	HighRange	NoGO	NA	NA	NA	NA	NA	NA	NA	NA	NA	NA	NA	NA	NA	NA	NA	NA			AT1G55080	MED9	UG|Psi.17448|gb|GT124885	Clone WS02728_E03 unknown mRNA	UG|Pta.10441|gb|BQ633918	Transcribed locus, weakly similar to XP_002280177.1 PREDICTED: hypothetical protein [Vitis vinifera]
		CO474234	GQ00410_C03	invariant gene	NA	LowMedRange	ENR	NA	NA	NA	NA	NA	NA	NA	NA	NA	NA	NA	NA	NA	NA	NA	NA	PF12799.2;PF13504.1;PF13855.1	Leucine Rich repeats (2 copies);Leucine rich repeat;Leucine rich repeat	AT1G69550	disease resistance protein (TIR-NBS-LRR class)	UG|Psi.18464|gb|FD734204	Transcribed locus	UG|Pta.12565|gb|CF399104	Transcribed locus, weakly similar to NP_001045334.1 Os01g0937300 [Oryza sativa Japonica Group]
		BT100668	GQ00410_C09	low confidence gene	M8b	NA	NA	NA	NA	NA	NA	NA	NA	NA	NA	NA	NA	NA	NA	NA	NA	NA	NA	PF00153.22	Mitochondrial carrier protein	AT5G64970	Mitochondrial substrate carrier family protein	UG|Psi.21012|gb|BT123368	Clone WS04712_G16 unknown mRNA	UG|Pta.2828|gb|DT638851	Transcribed locus, moderately similar to NP_201302.1 Mitochondrial substrate carrier family protein [Arabidopsis thaliana]
		BT100669	GQ00410_C15	high confidence variable gene	M2a	NA	NA	shoot secondary xylem	NA	107	471	NA	NA	NA	NA	NA	NA	NA	NA	NA	NA	NA	NA	PF12043.3	Domain of unknown function (DUF3527)	AT4G11450	Protein of unknown function (DUF3527)			UG|Pta.21503|gb|DR089476	Transcribed locus
		BT100670	GQ00410_C16	high confidence variable gene	M2a	NA	NA	shoot secondary xylem	NA	22	1340	NA	NA	NA	NA	NA	NA	NA	NA	NA	NA	NA	NA	PF00834.14	Ribulose-phosphate 3 epimerase family	AT3G01850	Aldolase-type TIM barrel family protein	UG|Psi.3491|gb|GW717051	Clone WS02724_J17 unknown mRNA	UG|Pta.3101|gb|DR683905	Transcribed locus, moderately similar to NP_001063604.2 Os09g0505700 [Oryza sativa Japonica Group]
		CO473419	GQ00410_D11	high confidence variable gene	M5b	NA	NA	NA	NA	NA	NA	NA	NA	NA	NA	NA	NA	NA	NA	NA	NA	NA	NA	PF07014.7;PF07231.7	Hs1pro-1 protein C-terminus;Hs1pro-1 N-terminus	AT2G40000	ortholog of sugar beet HS1 PRO-1 2 (HSPRO2)	UG|Psi.20305|gb|GH290636	Transcribed locus, weakly similar to XP_001751686.1 predicted protein [Physcomitrella patens subsp. patens]	UG|Pta.14955|gb|CV138692	Transcribed locus, weakly similar to XP_001759562.1 predicted protein [Physcomitrella patens subsp. patens]
		BT100671	GQ00410_F05	high confidence variable gene	M2a	NA	NA	NA	NA	31	1148	NA	NA	NA	NA	NA	NA	NA	NA	NA	NA	NA	NA
		BT100672	GQ00410_H12	not tested	NA	NA	NA	shoot secondary xylem	NA	NA	NA	NA	NA	NA	NA	NA	NA	NA	NA	NA	NA	NA	NA	PF02779.19	Transketolase, pyrimidine binding domain	AT5G65750	2-oxoglutarate dehydrogenase, E1 component	UG|Psi.2780|gb|ES662876	Transcribed locus, moderately similar to NP_191101.2 2-oxoglutarate dehydrogenase E1 component, putative / oxoglutarate decarboxylase, putative / alpha-ketoglutaric dehydrogenase, putative [Arabidopsis thaliana]	UG|Pta.152|gb|DT633926	Transcribed locus, moderately similar to NP_191101.2 2-oxoglutarate dehydrogenase, E1 component [Arabidopsis thaliana]
		BT100673	GQ00410_I03	high confidence variable gene	M3a	NA	NA	NA	NA	NA	NA	NA	NA	NA	NA	NA	NA	NA	NA	NA	NA	NA	NA			AT5G65700	Encodes a CLAVATA1-related receptor kinase-like protein required for both shoot and flower meristem function. Very similar to BAM2,with more than 85% a.a. identity. It has a broad expression pattern and is involved in vascular strand development in the leaf, control of leaf shape, size and symmetry, male gametophyte development and ovule specification and function. Anthers of double mutants (bam1…			UG|Pta.15254|gb|DT634229	Transcribed locus, moderately similar to NP_001169902.1 hypothetical protein LOC100383797 [Zea mays]
		BT100674	GQ00410_I07	low confidence gene	M1b	NA	NA	NA	NA	NA	NA	NA	NA	NA	NA	NA	NA	NA	NA	NA	NA	NA	NA	PF13923.1;PF13639.1;PF00271.26;PF00097.20	Zinc finger, C3HC4 type (RING finger);Ring finger domain;Helicase conserved C-terminal domain;Zinc finger, C3HC4 type (RING finger)	AT2G40770	zinc ion binding	UG|Psi.12164|gb|ES668205	Transcribed locus, weakly similar to NP_001060436.1 Os07g0642400 [Oryza sativa Japonica Group]	UG|Pta.34674|gb|CF473276	Transcribed locus, moderately similar to XP_001752368.1 predicted protein [Physcomitrella patens subsp. patens]
		BT100675	GQ00410_I24	low confidence gene	M5b	NA	NA	NA	NA	NA	NA	NA	NA	NA	NA	NA	NA	NA	NA	NA	NA	NA	NA	PF03824.11;PF13386.1	High-affinity nickel-transport protein;Cytochrome C biogenesis protein transmembrane region	AT4G35080	high-affinity nickel-transport family protein			UG|Pta.7451|gb|CV137737	Transcribed locus, moderately similar to XP_002312957.1 predicted protein [Populus trichocarpa]
		GE473162	GQ00410_K04	high confidence variable gene	M2a	NA	NA	shoot secondary xylem	NA	1	2171	NA	NA	NA	NA	NA	NA	NA	NA	NA	NA	NA	NA	PF05664.6	Protein of unknown function (DUF810)	AT5G06970	CONTAINS InterPro DOMAIN/s: Munc13 homology 1 (InterPro:IPR014770), Protein of unknown function DUF810 (InterPro:IPR008528), Mammalian uncoordinated homology 13, domain 2 (InterPro:IPR014772)	UG|Psi.2360|gb|CO220778	Transcribed locus, weakly similar to XP_002969734.1 hypothetical protein SELMODRAFT_92955 [Selaginella moellendorffii]	UG|Pta.21012|gb|DR048446	Transcribed locus, weakly similar to XP_001784497.1 predicted protein [Physcomitrella patens subsp. patens]
		DV974463	GQ00410_L05	low confidence gene	M5b	NA	NA	NA	NA	NA	NA	NA	NA	NA	NA	NA	NA	NA	NA	NA	NA	NA	NA	PF13812.1;PF13041.1;PF12854.2;PF01535.15	Pentatricopeptide repeat domain;PPR repeat family;PPR repeat;PPR repeat	AT5G50280	embryo defective 1006 (EMB1006)	UG|Psi.17123|gb|EF086118	Clone WS0283_J10 unknown mRNA	UG|Pta.19834|gb|DT631439	Transcribed locus, weakly similar to XP_002331139.1 predicted protein [Populus trichocarpa]
		BT100676	GQ00410_L16	high confidence variable gene	M2a	NA	NA	shoot secondary xylem	NA	67	749	NA	NA	NA	NA	NA	NA	NA	NA	NA	NA	NA	NA	PF05964.9;PF05965.9	F/Y-rich N-terminus;F/Y rich C-terminus					UG|Pta.19264|gb|DT631482	Transcribed locus, weakly similar to XP_001775799.1 predicted protein [Physcomitrella patens subsp. patens]
		BT100677	GQ00410_L21	low confidence gene	M10b	NA	NA	shoot secondary xylem	NA	NA	NA	NA	NA	NA	NA	NA	NA	NA	NA	NA	NA	NA	NA			AT1G11090	alpha/beta-Hydrolases superfamily protein	UG|Psi.6155|gb|EF678568	Clone WS02928_F24 unknown mRNA	UG|Pta.14342|gb|CO410513	Transcribed locus, weakly similar to NP_172576.1 alpha/beta-hydrolase-like protein [Arabidopsis thaliana]
		BT100678	GQ00410_L23	low confidence gene	M5b	NA	NA	NA	NA	NA	NA	NA	NA	NA	NA	NA	NA	NA	NA	NA	NA	NA	NA	PF01218.13	Coproporphyrinogen III oxidase	AT1G03475	Encodes coproporphyrinogen III oxidase, a key enzyme in the biosynthetic pathway of chlorophyll and heme, a tetrapyrrole pathway. Mutants express cytological and molecular markers associated with the defense responses, usually activated by pathogen infection.	UG|Psi.4756|gb|EF676455	Clone WS02738_E12 unknown mRNA	UG|Pta.9431|gb|CN783642	Transcribed locus, moderately similar to NP_001053833.1 Os04g0610800 [Oryza sativa Japonica Group]
		CO474812	GQ00410_M08	high confidence variable gene	M1a	NA	NA	NA	NA	NA	NA	NA	NA	NA	NA	NA	NA	NA	NA	NA	NA	NA	NA					UG|Psi.11972|gb|EF678154	Clone WS02823_M12 unknown mRNA
		BT100679	GQ00410_N06	invariant gene	NA	LowMedRange	NoTAIR	NA	NA	NA	NA	NA	NA	NA	NA	NA	NA	NA	NA	NA	NA	NA	NA					UG|Psi.9695|gb|ES259815	Transcribed locus
		CO473152	GQ00410_N09	invariant gene	NA	HighRange	NoTAIR	NA	NA	NA	NA	NA	NA	NA	NA	NA	NA	NA	NA	NA	NA	NA	NA					UG|Psi.525|gb|EF084487	Clone WS02717_C20 unknown mRNA	UG|Pta.1913|gb|DR120387	Transcribed locus, moderately similar to XP_002268176.1 PREDICTED: hypothetical protein [Vitis vinifera]
		CO473133	GQ00410_N24	not tested	NA	NA	NA	NA	NA	NA	NA	NA	NA	NA	NA	NA	NA	NA	NA	NA	NA	NA	NA					UG|Psi.1404|gb|CO223336	Transcribed locus	UG|Pta.14565|gb|DR022113	Transcribed locus, moderately similar to NP_001045029.1 Os01g0886300 [Oryza sativa Japonica Group]
		BT100681	GQ00410_O04	low confidence gene	M4a	NA	NA	NA	NA	NA	NA	NA	NA	NA	NA	NA	NA	NA	NA	NA	NA	NA	NA	PF00118.19	TCP-1/cpn60 chaperonin family	AT1G24510	TCP-1/cpn60 chaperonin family protein	UG|Psi.3347|gb|EF678303	Clone WS02913_J08 unknown mRNA	UG|Pta.1915|gb|DR069619	Transcribed locus, moderately similar to NP_001057876.1 Os06g0562600 [Oryza sativa Japonica Group]
		CO473708	GQ00410_O12	high confidence variable gene	M2a	NA	NA	NA	T2a	29	1189	265	324	3	157	NA	NA	NA	NA	NA	NA	NA	NA	PF01095.14	Pectinesterase	AT1G53830	encodes a pectin methylesterase	UG|Psi.6465|gb|BT071528	Clone WS02920_F13 unknown mRNA	UG|Pta.5130|gb|DR022190	Transcribed locus, weakly similar to NP_001042866.1 Os01g0312500 [Oryza sativa Japonica Group]
		BT100682	GQ00410_O23	high confidence variable gene	M1a	NA	NA	shoot phelloderm	NA	NA	NA	NA	NA	NA	NA	NA	NA	NA	NA	NA	NA	NA	NA	PF00213.13	ATP synthase delta (OSCP) subunit	AT4G09650	Encodes the chloroplast ATPase delta-subunit.	UG|Psi.5832|gb|EF086834	Clone WS02714_J05 unknown mRNA	UG|Pta.599|gb|DR016363	Transcribed locus, weakly similar to NP_192703.1 F-type H+-transporting ATPase subunit delta [Arabidopsis thaliana]
		CO473834	GQ00410_P06	high confidence variable gene	M2a	NA	NA	shoot secondary xylem	NA	149	286	NA	NA	NA	NA	Positive	NA	ENR	NA	NA	NA	NA	NA	PF07732.10;PF07731.9;PF00394.17	Multicopper oxidase;Multicopper oxidase;Multicopper oxidase	AT5G05390	putative laccase, a member of laccase family of genes (17 members in Arabidopsis).	UG|Psi.14361|gb|EF677735	Clone WS02773_N08 unknown mRNA	UG|Pta.135|gb|AF132122	Laccase (Lac4)
		CO473836	GQ00410_P08	low confidence gene	M6b	NA	NA	NA	NA	NA	NA	NA	NA	NA	NA	NA	NA	NA	NA	NA	NA	NA	NA	PF01979.15;PF13594.1	Amidohydrolase family;Amidohydrolase			UG|Psi.3139|gb|ES659610	Transcribed locus, weakly similar to XP_001765137.1 predicted protein [Physcomitrella patens subsp. patens]	UG|Pta.11266|gb|DT624748	Transcribed locus, weakly similar to XP_001765137.1 predicted protein [Physcomitrella patens subsp. patens]
		CO473845	GQ00410_P20	low confidence gene	M2a	NA	NA	NA	NA	NA	NA	NA	NA	NA	NA	NA	NA	NA	NA	NA	NA	NA	NA			AT4G20300	Protein of unknown function (DUF1639)	UG|Psi.10993|gb|ES257230	Transcribed locus, moderately similar to XP_002299374.1 predicted protein [Populus trichocarpa]
		CO473848	GQ00410_P23	high confidence variable gene	M1b	NA	NA	NA	NA	NA	NA	NA	NA	NA	NA	NA	NA	NA	NA	NA	NA	NA	NA	PF03492.10	SAM dependent carboxyl methyltransferase	AT5G56300	A member of the Arabidopsis SABATH methyltransferase gene family. Encodes GAMT2, a methyltransferase that uses S-adenosine-L-methionine (SAM) as a methyl donor to methylate the carboxyl group of GAs, resulting in the methyl esters of GAs (MeGAs). Expressed most highly in the siliques during seed development.	UG|Psi.4916|gb|EF085492	Clone WS02718_J08 unknown mRNA	UG|Pta.5420|gb|CO167786	Transcribed locus, weakly similar to NP_001057519.1 Os06g0323100 [Oryza sativa Japonica Group]
		BT100683	GQ00410_P24	invariant gene	NA	HighRange	ENR	NA	NA	NA	NA	NA	NA	NA	NA	NA	NA	NA	NA	NA	NA	NA	NA	PF09439.5;PF08477.8;PF04670.7;PF00071.17;PF00025.16	Signal recognition particle receptor beta subunit;Miro-like protein;Gtr1/RagA G protein conserved region;Ras family;ADP-ribosylation factor family	AT1G43890	ras-related small GTPase	UG|Psi.5742|gb|EF083980	Clone WS0271_D11 unknown mRNA	UG|Pta.7|gb|DR016674	Transcribed locus, moderately similar to NP_001077675.1 Ras-related protein Rab-18 [Arabidopsis thaliana]
		BT100684	GQ00411_A21	high confidence variable gene	M3a	NA	NA	NA	NA	NA	NA	NA	NA	NA	NA	NA	NA	NA	NA	NA	NA	NA	NA					UG|Psi.1094|gb|ES661841	Transcribed locus
		BT100685	GQ00411_B08	high confidence variable gene	M2a	NA	NA	shoot secondary xylem	T2a	67	749	375	42	21	46	Positive	NA	NoENR	NA	NA	NA	NA	NA	PF01717.13;PF08267.7	Cobalamin-independent synthase, Catalytic domain;Cobalamin-independent synthase, N-terminal domain	AT5G17920	Encodes a cytosolic cobalamin-independent methionine synthase, involved in methionine regeneration via the activated methyl cycle (SAM cycle). The protein undergoes thiolation following treatment with the oxidant tert-butylhydroperoxide.	UG|Psi.1246|gb|EF678259	Clone WS02910_H01 unknown mRNA	UG|Pta.3742|gb|DN465434	Transcribed locus, moderately similar to NP_001078599.1 5-methyltetrahydropteroyltriglutamate--homocysteine methyltransferase [Arabidopsis thaliana]
		BT100686	GQ00411_C12	low confidence gene	M6a	NA	NA	shoot phelloderm	NA	NA	NA	NA	NA	NA	NA	NA	NA	NA	NA	NA	NA	NA	NA	PF00010.21	Helix-loop-helix DNA-binding domain	AT2G24260	Encodes a basic helix-loop-helix (bHLH) protein that regulates root hair development. One of the three Arabidopsis homologs of the Lotus japonicus ROOTHAIRLESS1 (LjRHL1) gene: At2g24260 (AtLRL1), At4g30980 (AtLRL2), and At5g58010 (AtLRL3).	UG|Psi.18415|gb|FD733798	Transcribed locus	UG|Pta.761|gb|CX712452	Transcribed locus, moderately similar to XP_002965459.1 hypothetical protein SELMODRAFT_24892 [Selaginella moellendorffii]
		BT100687	GQ00411_E02	invariant gene	NA	HighRange	NoTAIR	NA	NA	NA	NA	NA	NA	NA	NA	NA	NA	NA	NA	NA	NA	NA	NA					UG|Psi.504|gb|DR540425	Transcribed locus
		BT100688	GQ00411_E10	invariant gene	NA	HighRange	NoGO	NA	NA	NA	NA	NA	NA	NA	NA	NA	NA	NA	NA	NA	NA	NA	NA			AT4G23840	Leucine-rich repeat (LRR) family protein	UG|Psi.15304|gb|EF678038	Clone WS02821_B17 unknown mRNA
		BT100689	GQ00411_E12	invariant gene	NA	HighRange	ENR	NA	NA	NA	NA	NA	NA	NA	NA	NA	NA	NA	NA	NA	NA	NA	NA	PF13516.1;PF00560.28	Leucine Rich repeat;Leucine Rich Repeat	AT2G25490	Encodes an F-box protein involved in the ubiquitin/proteasome-dependent proteolysis of EIN3.	UG|Psi.8247|gb|EF086201	Clone WS0299_D06 unknown mRNA	UG|Pta.21151|gb|DR054228	Transcribed locus, weakly similar to NP_565597.1 EIN3-binding F-box protein 1 [Arabidopsis thaliana]
		BT100690	GQ00411_E17	high confidence variable gene	M4a	NA	NA	shoot secondary xylem	NA	NA	NA	NA	NA	NA	NA	NA	NA	NA	NA	NA	NA	NA	NA			AT1G67420	Zn-dependent exopeptidases superfamily protein			UG|Pta.8690|gb|DR081172	Transcribed locus, weakly similar to XP_002314531.1 predicted protein [Populus trichocarpa]
		BT100691	GQ00411_E18	high confidence variable gene	M2a	NA	NA	shoot secondary xylem	T1b	116	415	336	142	19	55	Positive	NA	NoGO	NA	NA	NA	NA	NA	PF04669.8	Polysaccharide biosynthesis	AT1G09610	Protein of unknown function (DUF579)	UG|Psi.3660|gb|BT123061	Clone WS0465_H18 unknown mRNA	UG|Pta.5872|gb|DR069595	Transcribed locus, weakly similar to XP_002327376.1 predicted protein [Populus trichocarpa]
		BT100692	GQ00411_E20	high confidence variable gene	M4a	NA	NA	NA	NA	NA	NA	NA	NA	NA	NA	NA	NA	NA	NA	NA	NA	NA	NA	PF00722.16;PF06955.7	Glycosyl hydrolases family 16;Xyloglucan endo-transglycosylase (XET) C-terminus	AT3G23730	xyloglucan endotransglucosylase/hydrolase 16 (XTH16)	UG|Psi.5863|gb|EF083567	Clone WS02726_G20 unknown mRNA	UG|Pta.8501|gb|DR180351	Transcribed locus, moderately similar to XP_002274601.1 PREDICTED: hypothetical protein [Vitis vinifera]
		BT100693	GQ00411_F15	low confidence gene	unclassified	NA	NA	NA	NA	NA	NA	NA	NA	NA	NA	NA	NA	NA	NA	NA	NA	NA	NA	PF13532.1	2OG-Fe(II) oxygenase superfamily	AT4G20350	oxidoreductases
		BT100694	GQ00411_G07	high confidence variable gene	M1b	NA	NA	NA	NA	NA	NA	NA	NA	NA	NA	NA	NA	NA	NA	NA	NA	NA	NA	PF14683.1;PF14686.1	Polysaccharide lyase family 4, domain III;Polysaccharide lyase family 4, domain II	AT1G09890	Rhamnogalacturonate lyase family protein	UG|Psi.17436|gb|EF082910	Clone WS02724_P10 unknown mRNA	UG|Pta.8319|gb|DT635053	Transcribed locus, weakly similar to NP_001062465.1 Os08g0554300 [Oryza sativa Japonica Group]
		BT100695	GQ00411_G20	high confidence variable gene	M4a	NA	NA	NA	NA	NA	NA	NA	NA	NA	NA	NA	NA	NA	NA	NA	NA	NA	NA					UG|Psi.7151|gb|DR540191	Transcribed locus
		BT100696	GQ00411_G22	low confidence gene	M1b	NA	NA	NA	NA	NA	NA	NA	NA	NA	NA	NA	NA	NA	NA	NA	NA	NA	NA	PF00383.17	Cytidine and deoxycytidylate deaminase zinc-binding region	AT1G68720	Encodes the chloroplastic A-to-I tRNA editing enzyme.	UG|Psi.19642|gb|GH282742	Transcribed locus, weakly similar to XP_002312358.1 predicted protein [Populus trichocarpa]	UG|Pta.19279|gb|CV032765	Transcribed locus, moderately similar to NP_001051813.1 Os03g0833900 [Oryza sativa Japonica Group]
		BT100697	GQ00411_H03	invariant gene	NA	HighRange	NoENR	NA	NA	NA	NA	NA	NA	NA	NA	NA	NA	NA	NA	NA	NA	NA	NA	PF00013.24;PF00642.19;PF13014.1;PF14608.1	KH domain;Zinc finger C-x8-C-x5-C-x3-H type (and similar);KH domain;Zinc finger C-x8-C-x5-C-x3-H type	AT5G06770	KH domain-containing protein / zinc finger (CCCH type) family protein	UG|Psi.4082|gb|EF087758	Clone WS02745_G03 unknown mRNA	UG|Pta.34373|gb|CO368138	Transcribed locus, weakly similar to XP_002273052.1 PREDICTED: hypothetical protein [Vitis vinifera]
		BT100698	GQ00411_H14	low confidence gene	M4a	NA	NA	NA	NA	NA	NA	NA	NA	NA	NA	NA	NA	NA	NA	NA	NA	NA	NA	PF13499.1	EF-hand domain pair	AT5G28850	Calcium-binding EF-hand family protein	UG|Psi.6586|gb|EF678710	Clone WS0295_K13 unknown mRNA	UG|Pta.22381|gb|DR683804	Transcribed locus, moderately similar to NP_851089.1 protein phosphatase 2 (formerly 2A), regulatory subunit B'' [Arabidopsis thaliana]
		BT100699	GQ00411_I04	high confidence variable gene	M2a	NA	NA	shoot secondary xylem	T1b	210	99	184	434	9	108	NA	NA	NA	NA	NA	NA	NA	NA	PF07714.12;PF00069.20	Protein tyrosine kinase;Protein kinase domain	AT1G10850	Leucine-rich repeat protein kinase family protein	UG|Psi.20507|gb|BT123171	Clone WS0467_J09 unknown mRNA	UG|Pta.10978|gb|BM158960	Transcribed locus, weakly similar to NP_001130276.1 hypothetical protein LOC100191370 [Zea mays]
		BT100700	GQ00411_I05	invariant gene	NA	HighRange	NoENR	NA	NA	NA	NA	NA	NA	NA	NA	NA	NA	NA	NA	NA	NA	NA	NA	PF10545.4;PF13837.1	Alcohol dehydrogenase transcription factor Myb/SANT-like;Myb/SANT-like DNA-binding domain	AT2G44730	Alcohol dehydrogenase transcription factor Myb/SANT-like family protein	UG|Psi.9692|gb|ES667331	Transcribed locus, weakly similar to XP_002327024.1 predicted protein [Populus trichocarpa]	UG|Pta.6837|gb|CO409824	Transcribed locus, weakly similar to XP_002327024.1 predicted protein [Populus trichocarpa]
		BT100701	GQ00411_I16	low confidence gene	M9b	NA	NA	NA	NA	NA	NA	NA	NA	NA	NA	NA	NA	NA	NA	NA	NA	NA	NA					UG|Psi.3255|gb|EF678684	Clone WS0293_C20 unknown mRNA
		BT100702	GQ00411_K12	low confidence gene	M1b	NA	NA	NA	NA	NA	NA	NA	NA	NA	NA	NA	NA	NA	NA	NA	NA	NA	NA					UG|Psi.21559|gb|GT126575	Transcribed locus	UG|Pta.12511|gb|DR384378	Transcribed locus
		BT100703	GQ00411_K20	high confidence variable gene	M2a	NA	NA	shoot secondary xylem	NA	172	196	NA	NA	NA	NA	NA	NA	NA	NA	NA	NA	NA	NA	PF00891.13;PF08100.6	O-methyltransferase;Dimerisation domain	AT5G54160	A caffeic acid/5-hydroxyferulic acid O-methyltransferase. Interacts with 14-4-3 proteins in yeast 2 hybrid assay. AtOMT1 (At5g54160) encodes a flavonol 3?-O-methyltransferase that is highly active towards quercetin and myricetin. The substrate specificity identifies the enzyme as flavonol 3?-methyltransferase which replaces the former annotation of the gene to encode a caffeic acid/5-hydroxyferul…	UG|Psi.20464|gb|EF678645	Clone WS02930_A21 unknown mRNA	UG|Pta.11336|gb|DN464246	Transcribed locus, weakly similar to XP_002317838.1 caffeic acid 3-O-methyltransferase [Populus trichocarpa]
		BT100704	GQ00411_L08	high confidence variable gene	M3b	NA	NA	NA	NA	NA	NA	NA	NA	NA	NA	NA	NA	NA	NA	NA	NA	NA	NA	PF14416.1;PF13839.1	PMR5 N terminal Domain;GDSL/SGNH-like Acyl-Esterase family found in Pmr5 and Cas1p	AT3G62390	Encodes a member of the TBL (TRICHOME BIREFRINGENCE-LIKE) gene family containing a plant-specific DUF231 (domain of unknown function) domain. TBL gene family has 46 members, two of which (TBR/AT5G06700 and TBL3/AT5G01360) have been shown to be involved in the synthesis and deposition of secondary wall cellulose, presumably by influencing the esterification state of pectic polymers. A nomenclature…	UG|Psi.19917|gb|BT122735	Clone WS0454_J23 unknown mRNA	UG|Pta.3295|gb|DR693738	Transcribed locus, weakly similar to XP_002468040.1 hypothetical protein SORBIDRAFT_01g038480 [Sorghum bicolor]
		BT100705	GQ00411_L11	high confidence variable gene	M2a	NA	NA	shoot secondary xylem	T2a	31	1148	230	378	4	143	NA	NA	NA	NA	NA	NA	NA	NA							UG|Pta.17179|gb|DR166677	Transcribed locus
		BT100706	GQ00411_M18	high confidence variable gene	M2a	NA	NA	shoot secondary xylem	NA	123	383	NA	NA	NA	NA	Positive	NA	ENR	NA	NA	NA	NA	NA	PF02364.10	1,3-beta-glucan synthase component	AT5G13000	encodes a gene similar to callose synthase	UG|Psi.20816|gb|BT123082	Clone WS0465_O15 unknown mRNA	UG|Pta.5485|gb|AI812992	Transcribed locus, moderately similar to NP_196804.6 callose synthase [Arabidopsis thaliana]
		BT100707	GQ00411_M19	high confidence variable gene	M2a	NA	NA	NA	NA	19	1421	NA	NA	NA	NA	NA	NA	NA	NA	NA	NA	NA	NA	PF00241.15	Cofilin/tropomyosin-type actin-binding protein	AT2G31200	Encodes actin depolymerizing factor 6 (ADF6).	UG|Psi.6064|gb|FD735064	Clone WS02722_D11 unknown mRNA	UG|Pta.12766|gb|CO365461	Transcribed locus, moderately similar to NP_001189535.1 actin depolymerizing factor 5 [Arabidopsis thaliana]
		BT100708	GQ00411_N02	high confidence variable gene	M2a	NA	NA	NA	T2a	20	1395	246	355	2	164	NA	NA	NA	NA	NA	NA	NA	NA	PF07765.7	KIP1-like protein
		BT100709	GQ00411_N04	invariant gene	NA	HighRange	NoGO	NA	NA	NA	NA	NA	NA	NA	NA	NA	NA	NA	NA	NA	NA	NA	NA	PF05664.6	Protein of unknown function (DUF810)	AT5G06970	CONTAINS InterPro DOMAIN/s: Munc13 homology 1 (InterPro:IPR014770), Protein of unknown function DUF810 (InterPro:IPR008528), Mammalian uncoordinated homology 13, domain 2 (InterPro:IPR014772)	UG|Psi.7913|gb|EF085951	Clone WS0291_M07 unknown mRNA	UG|Pta.23949|gb|DR694347	Transcribed locus, weakly similar to NP_001062941.1 Os09g0346700 [Oryza sativa Japonica Group]
		BT100710	GQ00411_N15	invariant gene	NA	HighRange	NoTAIR	NA	NA	NA	NA	NA	NA	NA	NA	NA	NA	NA	NA	NA	NA	NA	NA
		BT100711	GQ00411_N23	invariant gene	NA	HighRange	NoENR	NA	NA	NA	NA	NA	NA	NA	NA	NA	NA	NA	NA	NA	NA	NA	NA	PF09320.6;PF00226.26	Domain of unknown function (DUF1977);DnaJ domain	AT3G57340	FUNCTIONS IN: unfolded protein binding, heat shock protein binding	UG|Psi.15494|gb|EF085155	Clone WS02726_M04 unknown mRNA	UG|Pta.4613|gb|CV135345	Transcribed locus, weakly similar to XP_002268185.1 PREDICTED: hypothetical protein [Vitis vinifera]
		BT100712	GQ00411_O06	high confidence variable gene	M5a	NA	NA	NA	NA	NA	NA	NA	NA	NA	NA	NA	NA	NA	NA	NA	NA	NA	NA	PF00736.14	EF-1 guanine nucleotide exchange domain	AT5G12110	Glutathione S-transferase, C-terminal-like	UG|Psi.8100|gb|EF082520	Clone WS0278_J07 unknown mRNA	UG|Pta.7193|gb|DR163132	Transcribed locus, moderately similar to NP_001050333.1 Os03g0406200 [Oryza sativa Japonica Group]
		BT100713	GQ00411_P24	high confidence variable gene	M7b	NA	NA	shoot secondary xylem	NA	72	713	NA	NA	NA	NA	NA	NA	NA	NA	NA	NA	NA	NA					UG|Psi.15325|gb|ES868036	Transcribed locus	UG|Pta.14446|gb|DR069774	Transcribed locus
		CO473904	GQ00412_A10	high confidence variable gene	M4a	NA	NA	NA	NA	NA	NA	NA	NA	NA	NA	NA	NA	NA	NA	NA	NA	NA	NA	PF01535.15;PF12854.2;PF13041.1;PF13812.1	PPR repeat;PPR repeat;PPR repeat family;Pentatricopeptide repeat domain	AT1G03560	Pentatricopeptide repeat (PPR-like) superfamily protein	UG|Psi.17613|gb|BT124498	Clone WS0474_J05 unknown mRNA	UG|Pta.34450|gb|DN465571	Transcribed locus, weakly similar to NP_001174317.1 Os05g0275100 [Oryza sativa Japonica Group]
		BT100714	GQ00412_A24	high confidence variable gene	M2a	NA	NA	shoot secondary xylem	NA	9	1705	NA	NA	NA	NA	NA	NA	NA	NA	NA	NA	NA	NA	PF08267.7;PF01717.13	Cobalamin-independent synthase, N-terminal domain;Cobalamin-independent synthase, Catalytic domain	AT5G17920	Encodes a cytosolic cobalamin-independent methionine synthase, involved in methionine regeneration via the activated methyl cycle (SAM cycle). The protein undergoes thiolation following treatment with the oxidant tert-butylhydroperoxide.	UG|Psi.1246|gb|EF678259	Clone WS02910_H01 unknown mRNA	UG|Pta.4228|gb|CO365651	Transcribed locus, moderately similar to NP_187028.1 methionine synthase 2 [Arabidopsis thaliana]
		BT100715	GQ00412_C12	high confidence variable gene	M3a	NA	NA	NA	NA	NA	NA	NA	NA	NA	NA	NA	NA	NA	NA	NA	NA	NA	NA	PF13947.1	Wall-associated receptor kinase galacturonan-binding	AT1G11915	unknown protein	UG|Psi.9873|gb|ES252609	Transcribed locus	UG|Pta.18441|gb|CO175451	Transcribed locus, weakly similar to NP_563896.1 uncharacterized protein [Arabidopsis thaliana]
		BT100716	GQ00412_C21	high confidence variable gene	M2a	NA	NA	NA	NA	1	2171	NA	NA	NA	NA	NA	NA	NA	NA	NA	NA	NA	NA
		BT100717	GQ00412_D04	high confidence variable gene	M2a	NA	NA	shoot secondary xylem	T2a	80	643	361	74	5	134	NA	NA	NA	NA	NA	NA	NA	NA	PF00657.17	GDSL-like Lipase/Acylhydrolase	AT1G28580	GDSL-like Lipase/Acylhydrolase superfamily protein	UG|Psi.10498|gb|EF085618	Clone WS02910_L19 unknown mRNA	UG|Pta.543|gb|BM134252	Transcribed locus, weakly similar to XP_002267261.1 PREDICTED: hypothetical protein [Vitis vinifera]
		BT100718	GQ00412_D06	invariant gene	NA	HighRange	NoGO	NA	NA	NA	NA	NA	NA	NA	NA	NA	NA	NA	NA	NA	NA	NA	NA	PF00076.17	RNA recognition motif. (a.k.a. RRM, RBD, or RNP domain)	AT5G11470	bromo-adjacent homology (BAH) domain-containing protein	UG|Psi.21486|gb|BT124626	Clone WS0475_M15 unknown mRNA
		BT100719	GQ00412_F11	low confidence gene	M1b	NA	NA	NA	NA	NA	NA	NA	NA	NA	NA	NA	NA	NA	NA	NA	NA	NA	NA					UG|Psi.17181|gb|GH290683	Clone WS02917_C07 unknown mRNA
		BT100720	GQ00412_F14	high confidence variable gene	M5a	NA	NA	NA	NA	NA	NA	NA	NA	NA	NA	NA	NA	NA	NA	NA	NA	NA	NA	PF00162.14	Phosphoglycerate kinase			UG|Psi.20616|gb|GT122491	Transcribed locus	UG|Pta.13534|gb|DR388515	Transcribed locus, moderately similar to XP_002964068.1 hypothetical protein SELMODRAFT_438792 [Selaginella moellendorffii]
		BT100721	GQ00412_G06	invariant gene	NA	HighRange	NoGO	NA	NA	NA	NA	NA	NA	NA	NA	NA	NA	NA	NA	NA	NA	NA	NA			AT5G53310	myosin heavy chain-related	UG|Psi.19233|gb|BT124262	Clone WS0472_F07 unknown mRNA	UG|Pta.20648|gb|DR688367	Transcribed locus, weakly similar to XP_002980279.1 hypothetical protein SELMODRAFT_153831 [Selaginella moellendorffii]
		BT100722	GQ00412_G19	low confidence gene	M6b	NA	NA	shoot secondary xylem	NA	NA	NA	NA	NA	NA	NA	NA	NA	NA	NA	NA	NA	NA	NA	PF13181.1;PF07719.12;PF00515.23	Tetratricopeptide repeat;Tetratricopeptide repeat;Tetratricopeptide repeat	AT2G43040	encodes a calmodulin-binding protein that is expressed specifically in pollen and is required for pollen development.	UG|Psi.18138|gb|FD731450	Transcribed locus, weakly similar to XP_002275620.1 PREDICTED: hypothetical protein [Vitis vinifera]	UG|Pta.3848|gb|DT635050	Transcribed locus, weakly similar to XP_002300857.1 predicted protein [Populus trichocarpa]
		BT100723	GQ00412_H09	high confidence variable gene	M2a	NA	NA	shoot secondary xylem	NA	112	434	NA	NA	NA	NA	NA	NA	NA	NA	NA	NA	NA	NA			AT1G22380	Encodes a putative UDP-glucosyl transferase. At1g22380 was initially identified as encoding the protein AAF87154, which has been classified as a bHLH protein (AtbHLH152). Subsequently it has been found that the AAF87154 protein appears to be encoded by the AT1G23970 genomic locus.	UG|Psi.3466|gb|EF084968	Clone WS0283_P14 unknown mRNA	UG|Pta.10560|gb|BQ698898	Transcribed locus, weakly similar to NP_173655.2 UDP-glucosyl transferase 85A3 [Arabidopsis thaliana]
		BT100724	GQ00412_H10	invariant gene	NA	MedHighRange	NoGO	NA	NA	NA	NA	NA	NA	NA	NA	NA	NA	NA	NA	NA	NA	NA	NA	PF02410.10	Oligomerisation domain	AT1G67620	Lojap-related protein	UG|Psi.14849|gb|BT123280	Clone WS04711_D15 unknown mRNA	UG|Pta.18327|gb|DR691701	Transcribed locus, weakly similar to XP_002312333.1 predicted protein [Populus trichocarpa]
		BT100725	GQ00412_H24	high confidence variable gene	M1b	NA	NA	NA	NA	NA	NA	NA	NA	NA	NA	NA	NA	NA	NA	NA	NA	NA	NA	PF00005.22;PF13191.1	ABC transporter;AAA ATPase domain	AT1G27940	P-glycoprotein 13 (PGP13)	UG|Psi.21196|gb|BT124212	Clone WS04720_M13 unknown mRNA	UG|Pta.34272|gb|DR080341	Transcribed locus, weakly similar to XP_001631653.1 predicted protein [Nematostella vectensis]
		DV972708	GQ00412_I14	not detected	NA	NA	NA	NA	NA	NA	NA	NA	NA	NA	NA	NA	NA	NA	NA	NA	NA	NA	NA			AT4G39680	SAP domain-containing protein	UG|Psi.12296|gb|EF676759	Clone WS02751_B03 unknown mRNA	UG|Pta.5978|gb|DT627476	Transcribed locus, weakly similar to NP_001050248.1 Os03g0383800 [Oryza sativa Japonica Group]
		BT100726	GQ00412_I20	high confidence variable gene	M1b	NA	NA	NA	NA	NA	NA	NA	NA	NA	NA	NA	NA	NA	NA	NA	NA	NA	NA	PF03763.8	Remorin, C-terminal region	AT1G67590	Remorin family protein	UG|Psi.20262|gb|BT124390	Clone WS0473_K05 unknown mRNA	UG|Pta.9854|gb|DR182291	Transcribed locus, weakly similar to XP_001764078.1 predicted protein [Physcomitrella patens subsp. patens]
		BT100727	GQ00412_I22	high confidence variable gene	M4a	NA	NA	shoot secondary xylem	NA	NA	NA	NA	NA	NA	NA	NA	NA	NA	NA	NA	NA	NA	NA					UG|Psi.89|gb|DR544890	Transcribed locus	UG|Pta.7964|gb|DR020306	Transcribed locus, weakly similar to NP_001049428.1 Os03g0224300 [Oryza sativa Japonica Group]
		BT100728	GQ00412_K16	invariant gene	NA	MedHighRange	NoENR	NA	NA	NA	NA	NA	NA	NA	NA	NA	NA	NA	NA	NA	NA	NA	NA	PF00570.18	HRDC domain	AT1G31360	Encodes a (d)NTP-dependent 3'->5' DNA helicase. This protein can also disrupt D loop structures and may mediate branch migration of Holliday junctions when tested in vitro. The unwinding activity of the enzyme depends on the presence of divalent cations (Mg2+, Mn2+, or Ca2+, but not Zn2+).(d)NTPs are also required with ATP and dATP supporting the greatest amount of DNA unwinding in vitro.
		BT100729	GQ00412_L09	high confidence variable gene	M3a	NA	NA	NA	NA	NA	NA	NA	NA	NA	NA	NA	NA	NA	NA	NA	NA	NA	NA	PF00493.18;PF01078.16;PF07728.9	MCM2/3/5 family;Magnesium chelatase, subunit ChlI;AAA domain (dynein-related subfamily)	AT2G16440	MINICHROMOSOME MAINTENANCE 4 (MCM4)			UG|Pta.6936|gb|CX652721	Transcribed locus, moderately similar to XP_002274534.1 PREDICTED: hypothetical protein [Vitis vinifera]
		DV974891	GQ00412_L15	not detected	NA	NA	NA	NA	NA	NA	NA	NA	NA	NA	NA	NA	NA	NA	NA	NA	NA	NA	NA			AT3G28720	unknown protein	UG|Psi.15982|gb|ES875933	Transcribed locus, weakly similar to XP_002277137.1 PREDICTED: hypothetical protein [Vitis vinifera]	UG|Pta.13761|gb|DT624906	Transcribed locus, weakly similar to XP_002324037.1 predicted protein [Populus trichocarpa]
		BT100730	GQ00412_O22	low confidence gene	M3a	NA	NA	shoot phelloderm	NA	NA	NA	NA	NA	NA	NA	NA	NA	NA	NA	NA	NA	NA	NA	PF00153.22	Mitochondrial carrier protein	AT5G01340	Mitochondrial substrate carrier family protein	UG|Psi.8933|gb|ES249506	Transcribed locus	UG|Pta.4335|gb|CV033519	Transcribed locus, moderately similar to XP_002322991.1 predicted protein [Populus trichocarpa]
		BT100731	GQ00412_P04	high confidence variable gene	M5b	NA	NA	NA	NA	NA	NA	NA	NA	NA	NA	NA	NA	NA	NA	NA	NA	NA	NA	PF11891.3	Domain of unknown function (DUF3411)	AT5G12470	Protein of unknown function (DUF3411)	UG|Psi.4360|gb|EF082694	Clone WS02714_H17 unknown mRNA	UG|Pta.588|gb|DR163922	Transcribed locus, moderately similar to NP_001055430.1 Os05g0388600 [Oryza sativa Japonica Group]
		BT100732	GQ00412_P07	high confidence variable gene	M3b	NA	NA	shoot secondary xylem	NA	NA	NA	NA	NA	NA	NA	NA	NA	NA	NA	NA	NA	NA	NA			AT3G01140	Encodes a MIXTA-like MYB gene NOECK (NOK). Loss of function mutations show an increased number of branchpoints in leaf trichomes suggesting a role in negative regulation of trichome branching.	UG|Psi.3868|gb|EF087263	Clone WS02737_G10 unknown mRNA	UG|Pta.22238|gb|DR682392	Transcribed locus
		CK435942	GQ0042_A02	invariant gene	NA	MedHighRange	NoGO	NA	NA	NA	NA	NA	NA	NA	NA	NA	NA	NA	NA	NA	NA	NA	NA	PF13855.1;PF13516.1;PF12799.2;PF00560.28	Leucine rich repeat;Leucine Rich repeat;Leucine Rich repeats (2 copies);Leucine Rich Repeat	AT1G28340	receptor like protein 4 (RLP4)	UG|Psi.3284|gb|EF084326	Clone WS0292_M16 unknown mRNA	UG|Pta.10629|gb|DR163276	Transcribed locus, weakly similar to XP_002279791.1 PREDICTED: hypothetical protein [Vitis vinifera]
		CK435957	GQ0042_A12	high confidence variable gene	M5b	NA	NA	NA	NA	NA	NA	NA	NA	NA	NA	NA	NA	NA	NA	NA	NA	NA	NA	PF00149.23;PF14008.1	Calcineurin-like phosphoesterase;Iron/zinc purple acid phosphatase-like protein C	AT2G16430	purple acid phosphatase 10 (PAP10)	UG|Psi.3222|gb|EF085421	Clone WS0293_I04 unknown mRNA	UG|Pta.34624|gb|DR160201	Transcribed locus, weakly similar to NP_849960.1 purple acid phosphatase 10 [Arabidopsis thaliana]
		BT100753	GQ0042_B02	high confidence variable gene	M1b	NA	NA	NA	NA	NA	NA	NA	NA	NA	NA	NA	NA	NA	NA	NA	NA	NA	NA							UG|Pta.20655|gb|DR014468	Transcribed locus
		BT100754	GQ0042_B04	high confidence variable gene	M3a	NA	NA	NA	NA	NA	NA	NA	NA	NA	NA	NA	NA	NA	NA	NA	NA	NA	NA					UG|Psi.11343|gb|ES258894	Transcribed locus
		CK436117	GQ0042_C17	low confidence gene	M7b	NA	NA	NA	NA	NA	NA	NA	NA	NA	NA	NA	NA	NA	NA	NA	NA	NA	NA					UG|Psi.13987|gb|BT123032	Clone WS0464_P21 unknown mRNA	UG|Pta.18537|gb|DR684026	Transcribed locus, weakly similar to XP_002458768.1 hypothetical protein SORBIDRAFT_03g039940 [Sorghum bicolor]
		BT100755	GQ0042_C18	high confidence variable gene	M5a	NA	NA	NA	NA	NA	NA	NA	NA	NA	NA	NA	NA	NA	NA	NA	NA	NA	NA	PF01095.14	Pectinesterase	AT5G47500	predicted to encode a pectin methylesterase	UG|Psi.15873|gb|EF678535	Clone WS02926_H18 unknown mRNA	UG|Pta.5938|gb|DT631196	Transcribed locus, moderately similar to NP_199561.1 putative pectinesterase 68 [Arabidopsis thaliana]
		BT100756	GQ0042_C20	high confidence variable gene	M4a	NA	NA	NA	NA	NA	NA	NA	NA	NA	NA	NA	NA	NA	NA	NA	NA	NA	NA	PF07975.7;PF04056.9	TFIIH C1-like domain;Ssl1-like	AT1G05055	Member of transcription factor TFIIH complex. Involved in transcription and DNA repair and interacts with AtXPD.			UG|Pta.5329|gb|DR060643	Transcribed locus, moderately similar to XP_002284994.1 PREDICTED: hypothetical protein [Vitis vinifera]
		CK435656	GQ0042_E18	high confidence variable gene	M1b	NA	NA	NA	NA	NA	NA	NA	NA	NA	NA	NA	NA	NA	NA	NA	NA	NA	NA							UG|Pta.22989|gb|DR684426	Transcribed locus
		BT100757	GQ0042_F01	invariant gene	NA	MedHighRange	NoTAIR	NA	NA	NA	NA	NA	NA	NA	NA	NA	NA	NA	NA	NA	NA	NA	NA					UG|Psi.5112|gb|CO216688	Transcribed locus	UG|Pta.22036|gb|DR169277	Transcribed locus
		BT100758	GQ0042_G01	high confidence variable gene	M2a	NA	NA	shoot secondary xylem	NA	100	521	NA	NA	NA	NA	NA	NA	NA	NA	NA	NA	NA	NA			AT1G67510	Leucine-rich repeat protein kinase family protein	UG|Psi.3190|gb|DR487618	Transcribed locus, weakly similar to NP_178230.1 leucine-rich repeat transmembrane protein kinase, putative [Arabidopsis thaliana]	UG|Pta.17086|gb|CF663800	Transcribed locus, weakly similar to XP_002265151.1 PREDICTED: hypothetical protein [Vitis vinifera]
		CK437565	GQ0042_G24	low confidence gene	M8b	NA	NA	NA	NA	NA	NA	NA	NA	NA	NA	NA	NA	NA	NA	NA	NA	NA	NA	PF00348.12	Polyprenyl synthetase	AT2G34630	Encodes a geranyl diphosphate synthase. RNAi lines are dwarf. T-DNA knock-out lines are embryo lethal.	UG|Psi.21688|gb|GT127508	Transcribed locus, weakly similar to NP_565008.1 LPR2 (Low Phosphate Root2)@ copper ion binding / oxidoreductase [Arabidopsis thaliana]
		BT100759	GQ0042_H14	high confidence variable gene	M3a	NA	NA	shoot phelloderm	NA	NA	NA	NA	NA	NA	NA	NA	NA	NA	NA	NA	NA	NA	NA	PF00400.27	WD domain, G-beta repeat	AT1G80710	Encodes a WD-40 repeat family protein containing a DWD (DDB1 binding WD-40) motif. Mutant analysis demonstrates that DRS1 promotes tolerance to drought stress, possibly mediated by ABA, and suggests involvement of DDB1- Cul4?mediated protein degradation in drought response.	UG|Psi.700|gb|DR544579	Transcribed locus, weakly similar to NP_178186.1 transducin family protein / WD-40 repeat family protein [Arabidopsis thaliana]	UG|Pta.1725|gb|DR079330	Transcribed locus, weakly similar to NP_178186.1 drought-sensitive 1 protein [Arabidopsis thaliana]
		BT100761	GQ0042_K11	high confidence variable gene	M2a	NA	NA	shoot secondary xylem	NA	129	355	NA	NA	NA	NA	NA	NA	NA	NA	NA	NA	NA	NA	PF12043.3	Domain of unknown function (DUF3527)	AT4G11450	Protein of unknown function (DUF3527)			UG|Pta.21373|gb|DR078243	Transcribed locus
		CK435938	GQ0042_L08	invariant gene	NA	MedHighRange	NoGO	NA	NA	NA	NA	NA	NA	NA	NA	NA	NA	NA	NA	NA	NA	NA	NA	PF10419.4	TFIIIC subunit	AT3G15420	Transcription factor TFIIIC, tau55-related protein	UG|Psi.14972|gb|ES870970	Transcribed locus, weakly similar to XP_002317508.1 predicted protein [Populus trichocarpa]	UG|Pta.5524|gb|DT634419	Transcribed locus
		BT100763	GQ0042_N18	high confidence variable gene	M2a	NA	NA	shoot secondary xylem	T1b	160	243	259	335	10	105	Positive	NA	NoTAIR	NA	NA	NA	NA	NA					UG|Psi.3835|gb|EF084219	Clone WS0271_O15 unknown mRNA	UG|Pta.12344|gb|DT626406	Transcribed locus
		BT100764	GQ0042_O02	low confidence gene	M8b	NA	NA	NA	NA	NA	NA	NA	NA	NA	NA	NA	NA	NA	NA	NA	NA	NA	NA					UG|Psi.19760|gb|GH283554	Transcribed locus
		BT100765	GQ0042_P06	invariant gene	NA	MedHighRange	NoTAIR	NA	NA	NA	NA	NA	NA	NA	NA	NA	NA	NA	NA	NA	NA	NA	NA
		BT100766	GQ0042_P17	low confidence gene	M2a	NA	NA	NA	NA	NA	NA	NA	NA	NA	NA	NA	NA	NA	NA	NA	NA	NA	NA			AT5G53180	Encodes one of the two polypyrimidine tract-binding (PTB) protein homologs in the Arabidopsis genome. Double mutants have defects in pollen germination.	UG|Psi.19377|gb|BT123036	Clone WS0465_B04 unknown mRNA	UG|Pta.14267|gb|DR080812	Transcribed locus
		BT100767	GQ0043_A12	low confidence gene	M1b	NA	NA	shoot secondary xylem	NA	NA	NA	NA	NA	NA	NA	NA	NA	NA	NA	NA	NA	NA	NA	PF01504.13	Phosphatidylinositol-4-phosphate 5-Kinase	AT1G10900	Phosphatidylinositol-4-phosphate 5-kinase family protein			UG|Pta.7693|gb|CX712737	Transcribed locus, moderately similar to NP_187603.1 phosphatidylinositol-4-phosphate 5-kinase 9 [Arabidopsis thaliana]
		BT100768	GQ0043_A14	invariant gene	NA	LowRange	NoTAIR	NA	NA	NA	NA	NA	NA	NA	NA	NA	NA	NA	NA	NA	NA	NA	NA
		BT100769	GQ0043_B02	high confidence variable gene	M2a	NA	NA	shoot secondary xylem	NA	74	693	NA	NA	NA	NA	NA	NA	NA	NA	NA	NA	NA	NA					UG|Psi.877|gb|EF083815	Clone WS0284_M12 unknown mRNA	UG|Pta.910|gb|DR163205	Transcribed locus, weakly similar to NP_190966.1 bifunctional inhibitor/lipid-transfer protein/seed storage 2S albumin-like protein [Arabidopsis thaliana]
		CK435790	GQ0043_B09	invariant gene	NA	HighRange	ENR	NA	NA	NA	NA	NA	NA	NA	NA	NA	NA	NA	NA	NA	NA	NA	NA			AT1G25540	Encodes a nuclear protein that acts in a phyB pathway (but downstream of phyB) and induces flowering in response to suboptimal light conditions. PFT1 promotes flowering in CO dependent and independent pathways and integrates several environmental stimuli, such as light quality and JA-dependent defenses. Mutants are hypo-responsive to far-red and hyper-responsive to red light and flower late under…	UG|Psi.8348|gb|EF677274	Clone WS02764_I22 unknown mRNA	UG|Pta.16208|gb|DR091027	Transcribed locus, weakly similar to XP_002311445.1 predicted protein [Populus trichocarpa]
		BT100770	GQ0043_B22	invariant gene	NA	HighRange	NoENR	NA	NA	NA	NA	NA	NA	NA	NA	NA	NA	NA	NA	NA	NA	NA	NA	PF00962.17	Adenosine/AMP deaminase	AT2G38280	Encodes a protein with in vitro AMP deaminase activity that is involved in embryogenesis. Homozygous mutant embryos fail to develop past the zygote stage.	UG|Psi.708|gb|ES668171	Transcribed locus, moderately similar to NP_565886.1 FAC1 (EMBRYONIC FACTOR1)@ AMP deaminase [Arabidopsis thaliana]	UG|Pta.7558|gb|DR161052	Transcribed locus, moderately similar to NP_001055269.2 Os05g0349200 [Oryza sativa Japonica Group]
		CK435806	GQ0043_C03	high confidence variable gene	M5a	NA	NA	NA	NA	NA	NA	NA	NA	NA	NA	NA	NA	NA	NA	NA	NA	NA	NA					UG|Psi.14138|gb|EF085470	Clone WS02710_O23 unknown mRNA	UG|Pta.12164|gb|CV035720	Transcribed locus
		BT100771	GQ0043_C17	high confidence variable gene	M4a	NA	NA	shoot phelloderm	NA	NA	NA	NA	NA	NA	NA	NA	NA	NA	NA	NA	NA	NA	NA	PF00240.18;PF11976.3;PF13019.1;PF13881.1;PF14560.1	Ubiquitin family;Ubiquitin-2 like Rad60 SUMO-like;Telomere stability and silencing;Ubiquitin-2 like Rad60 SUMO-like;Ubiquitin-like domain	AT4G02890	Polyubiquitin gene containing 4 ubiquitin repeats.	UG|Psi.20391|gb|BT071477	Clone WS02916_A12 unknown mRNA	UG|Pta.34140|gb|DR163621	Transcribed locus, strongly similar to XP_958803.1 polyubiquitin [Neurospora crassa OR74A]
		BT100772	GQ0043_D12	high confidence variable gene	M4a	NA	NA	shoot secondary xylem	NA	NA	NA	NA	NA	NA	NA	NA	NA	NA	NA	NA	NA	NA	NA	PF00083.19	Sugar (and other) transporter	AT1G54730	Major facilitator superfamily protein	UG|Psi.21849|gb|BT122443	Clone WS0451_J12 unknown mRNA	UG|Pta.5743|gb|DN630090	Transcribed locus, weakly similar to NP_568367.1 sugar transporter ERD6-like 16 [Arabidopsis thaliana]
		BT100773	GQ0043_D14	high confidence variable gene	M1b	NA	NA	NA	NA	NA	NA	NA	NA	NA	NA	NA	NA	NA	NA	NA	NA	NA	NA			AT1G23750	Nucleic acid-binding, OB-fold-like protein	UG|Psi.8005|gb|BT123737	Clone WS04716_J09 unknown mRNA	UG|Pta.14891|gb|CO366231	Transcribed locus, moderately similar to XP_002972708.1 hypothetical protein SELMODRAFT_97896 [Selaginella moellendorffii]
		BT100774	GQ0043_E23	high confidence variable gene	M1b	NA	NA	shoot secondary xylem	NA	NA	NA	NA	NA	NA	NA	NA	NA	NA	NA	NA	NA	NA	NA
		BT100775	GQ0043_G20	low confidence gene	M6b	NA	NA	NA	NA	NA	NA	NA	NA	NA	NA	NA	NA	NA	NA	NA	NA	NA	NA
		BT100776	GQ0043_J22	low confidence gene	M10b	NA	NA	NA	NA	NA	NA	NA	NA	NA	NA	NA	NA	NA	NA	NA	NA	NA	NA			AT5G10010	unknown protein	UG|Psi.7523|gb|EF677507	Clone WS0276_B21 unknown mRNA	UG|Pta.23039|gb|DR685029	Transcribed locus, weakly similar to XP_001776310.1 predicted protein [Physcomitrella patens subsp. patens]
		BT100777	GQ0043_K14	invariant gene	NA	MedHighRange	NoTAIR	NA	NA	NA	NA	NA	NA	NA	NA	NA	NA	NA	NA	NA	NA	NA	NA					UG|Psi.2943|gb|EF677515	Clone WS02761_N23 unknown mRNA
		BT100778	GQ0043_K15	high confidence variable gene	M1b	NA	NA	NA	NA	NA	NA	NA	NA	NA	NA	NA	NA	NA	NA	NA	NA	NA	NA	PF00141.18	Peroxidase	AT1G07890	Encodes a cytosolic ascorbate peroxidase APX1. Ascorbate peroxidases are enzymes that scavenge hydrogen peroxide in plant cells. Eight types of APX have been described for Arabidopsis: three cytosolic (APX1, APX2, APX6), two chloroplastic types (stromal sAPX, thylakoid tAPX), and three microsomal (APX3, APX4, APX5) isoforms. At least part of the induction of heat shock proteins during light stres…	UG|Psi.6818|gb|EF084903	Clone WS02914_D19 unknown mRNA	UG|Pta.9400|gb|CV137449	Transcribed locus, strongly similar to XP_989861.1 PREDICTED: hypothetical protein LOC666586 [Mus musculus]
		DV970553	GQ0043_K19	high confidence variable gene	M5a	NA	NA	shoot phelloderm	T3a	NA	NA	NA	NA	NA	NA	NA	NA	NA	NA	NA	NA	NA	NA	PF00722.16;PF06955.7	Glycosyl hydrolases family 16;Xyloglucan endo-transglycosylase (XET) C-terminus	AT5G13870	EXGT-A4, endoxyloglucan transferase,	UG|Psi.16587|gb|EF081713	Clone WS0294_G12 unknown mRNA	UG|Pta.6107|gb|DR014494	Transcribed locus, moderately similar to NP_196891.1 xyloglucan:xyloglucosyl transferase [Arabidopsis thaliana]
		CO472790	GQ0043_L12	invariant gene	NA	LowRange	NoTAIR	NA	NA	NA	NA	NA	NA	NA	NA	NA	NA	NA	NA	NA	NA	NA	NA
		BT100779	GQ0043_L19	high confidence variable gene	M2a	NA	NA	shoot secondary xylem	NA	24	1290	NA	NA	NA	NA	NA	NA	NA	NA	NA	NA	NA	NA
		BT100780	GQ0043_L21	low confidence gene	M4a	NA	NA	NA	NA	NA	NA	NA	NA	NA	NA	NA	NA	NA	NA	NA	NA	NA	NA	PF01459.17	Eukaryotic porin	AT5G67500	Encodes a voltage-dependent anion channel (VDAC: AT3G01280/VDAC1, AT5G67500/VDAC2, AT5G15090/VDAC3, AT5G57490/VDAC4, AT5G15090/VDAC5). VDACs are reported to be porin-type, beta-barrel diffusion pores. They are prominently localized in the outer mitochondrial membrane and are involved in metabolite exchange between the organelle and the cytosol.	UG|Psi.12064|gb|BT124683	Clone WS0476_L08 unknown mRNA	UG|Pta.5129|gb|CO409630	Transcribed locus, weakly similar to XP_001779057.1 predicted protein [Physcomitrella patens subsp. patens]
		CK436401	GQ0043_N14	high confidence variable gene	M2a	NA	NA	shoot secondary xylem	NA	7	1789	NA	NA	NA	NA	NA	NA	NA	NA	NA	NA	NA	NA	PF00891.13	O-methyltransferase	AT5G54160	A caffeic acid/5-hydroxyferulic acid O-methyltransferase. Interacts with 14-4-3 proteins in yeast 2 hybrid assay. AtOMT1 (At5g54160) encodes a flavonol 3?-O-methyltransferase that is highly active towards quercetin and myricetin. The substrate specificity identifies the enzyme as flavonol 3?-methyltransferase which replaces the former annotation of the gene to encode a caffeic acid/5-hydroxyferul…	UG|Psi.6347|gb|EF083139	Clone WS02723_B15 unknown mRNA	UG|Pta.1716|gb|DR090910	Transcribed locus, weakly similar to NP_190882.1 putative O-diphenol-O-methyl transferase [Arabidopsis thaliana]
		BT100781	GQ0043_N15	low confidence gene	M5b	NA	NA	NA	NA	NA	NA	NA	NA	NA	NA	NA	NA	NA	NA	NA	NA	NA	NA	PF01959.11	3-dehydroquinate synthase (EC 4.6.1.3)	AT3G28760	CONTAINS InterPro DOMAIN/s: 3-dehydroquinate synthase, prokaryotic-type (InterPro:IPR002812)
		CK436965	GQ0043_O18	low confidence gene	M9b	NA	NA	NA	T3a	NA	NA	NA	NA	NA	NA	NA	NA	NA	NA	NA	NA	NA	NA	PF13964.1;PF07646.10;PF01344.20	Kelch motif;Kelch motif;Kelch motif	AT1G22040	Galactose oxidase/kelch repeat superfamily protein	UG|Psi.1525|gb|EF676370	Clone WS02733_P17 unknown mRNA	UG|Pta.34592|gb|CF388508	Transcribed locus, weakly similar to NP_173623.1 F-box/kelch-repeat protein [Arabidopsis thaliana]
		CK436425	GQ0043_O19	low confidence gene	M2a	NA	NA	NA	NA	NA	NA	NA	NA	NA	NA	NA	NA	NA	NA	NA	NA	NA	NA
		CK436437	GQ0043_P10	high confidence variable gene	M4a	NA	NA	NA	NA	NA	NA	NA	NA	NA	NA	NA	NA	NA	NA	NA	NA	NA	NA	PF03514.9	GRAS domain family	AT4G37650	Involved in radial organization of the root and shoot axial organs. Essential for normal shoot gravitropism. The protein moves in a highly specific manner from the cells of the stele in which it is synthesized outward. Movement requires sequences within the GRAS and VHIID domains.	UG|Psi.9963|gb|ES252939	Transcribed locus, weakly similar to XP_002267068.1 PREDICTED: hypothetical protein [Vitis vinifera]	UG|Pta.15468|gb|DR052887	Transcribed locus, weakly similar to XP_002272196.1 PREDICTED: hypothetical protein [Vitis vinifera]
		BT100782	GQ0043_P13	invariant gene	NA	MedHighRange	NoTAIR	NA	NA	NA	NA	NA	NA	NA	NA	NA	NA	NA	NA	NA	NA	NA	NA					UG|Psi.10693|gb|ES255876	Transcribed locus
		CK436444	GQ0043_P15	low confidence gene	M5b	NA	NA	NA	NA	NA	NA	NA	NA	NA	NA	NA	NA	NA	NA	NA	NA	NA	NA			AT2G03270	DNA-binding protein, putative	UG|Psi.20031|gb|GH287025	Transcribed locus, moderately similar to NP_187958.1 OVA5 (OVULE ABORTION 5)@ ATP binding / aminoacyl-tRNA ligase/ lysine-tRNA ligase/ nucleic acid binding / nucleotide binding [Arabidopsis thaliana]
		CK436984	GQ0043_P18	high confidence variable gene	M2a	NA	NA	NA	NA	14	1549	NA	NA	NA	NA	NA	NA	NA	NA	NA	NA	NA	NA			AT2G26710	Encodes a member of the cytochrome p450 family that serves as a control point between multiple photoreceptor systems and brassinosteroid signal transduction. Involved in brassinolide metabolism. Mediates response to a variety of light signals including hypocotyl elongation and cotyledon expansion.	UG|Psi.17575|gb|EF085834	Clone WS0278_K04 unknown mRNA	UG|Pta.22950|gb|DT638698	Transcribed locus, weakly similar to NP_180239.1 PHYB activation tagged suppressor 1 protein [Arabidopsis thaliana]
		BT100783	GQ0043_P19	high confidence variable gene	M9b	NA	NA	NA	NA	NA	NA	NA	NA	NA	NA	NA	NA	NA	NA	NA	NA	NA	NA			AT3G05670	RING/U-box protein	UG|Psi.18761|gb|FD736660	Transcribed locus	UG|Pta.2327|gb|DT631618	Transcribed locus
		BT100784	GQ0044_A11	invariant gene	NA	HighRange	NoENR	NA	NA	NA	NA	NA	NA	NA	NA	NA	NA	NA	NA	NA	NA	NA	NA			AT4G36945	PLC-like phosphodiesterases superfamily protein	UG|Psi.20950|gb|BT123276	Clone WS04711_D01 unknown mRNA	UG|Pta.5742|gb|DR688496	Transcribed locus, weakly similar to NP_001132240.1 hypothetical protein LOC100193675 [Zea mays]
		CK437148	GQ0044_A18	low confidence gene	M5a	NA	NA	NA	NA	NA	NA	NA	NA	NA	NA	NA	NA	NA	NA	NA	NA	NA	NA					UG|Psi.21816|gb|BT123188	Clone WS0467_O08 unknown mRNA
		BT100785	GQ0044_B06	high confidence variable gene	M1b	NA	NA	NA	NA	NA	NA	NA	NA	NA	NA	NA	NA	NA	NA	NA	NA	NA	NA			AT5G57020	Arabidopsis thaliana myristoyl-CoA:protein N-myristoyltransferase.	UG|Psi.19127|gb|FD739466	Transcribed locus, moderately similar to XP_002277829.1 PREDICTED: hypothetical protein [Vitis vinifera]	UG|Pta.3322|gb|CO366150	Transcribed locus, moderately similar to XP_002277829.1 PREDICTED: hypothetical protein [Vitis vinifera]
		CK437160	GQ0044_B07	low confidence gene	M5a	NA	NA	NA	NA	NA	NA	NA	NA	NA	NA	NA	NA	NA	NA	NA	NA	NA	NA			AT1G76920	F-box family protein	UG|Psi.15237|gb|ES866873	Transcribed locus, weakly similar to NP_565142.1 F-box family protein (FBX3) [Arabidopsis thaliana]
		BT100786	GQ0044_C20	low confidence gene	M5b	NA	NA	NA	NA	NA	NA	NA	NA	NA	NA	NA	NA	NA	NA	NA	NA	NA	NA	PF01148.15	Cytidylyltransferase family	AT2G45150	cytidinediphosphate diacylglycerol synthase 4 (CDS4)			UG|Pta.16198|gb|DR095226	Transcribed locus, moderately similar to XP_002281170.1 PREDICTED: hypothetical protein [Vitis vinifera]
		BT100787	GQ0044_C22	invariant gene	NA	LowMedRange	NoENR	NA	NA	NA	NA	NA	NA	NA	NA	NA	NA	NA	NA	NA	NA	NA	NA	PF03514.9	GRAS domain family	AT5G48150	Member of GRAS gene family. Semi-dominant mutant has a reduced response to far-red light and appears to act early in the phytochrome A signaling pathway.	UG|Psi.1926|gb|ES859781	Transcribed locus, moderately similar to NP_001064453.1 Os10g0369600 [Oryza sativa Japonica Group]	UG|Pta.19811|gb|CX648175	Transcribed locus, moderately similar to NP_001064453.1 Os10g0369600 [Oryza sativa Japonica Group]
		BT100788	GQ0044_D19	low confidence gene	M1b	NA	NA	NA	T3a	NA	NA	NA	NA	NA	NA	NA	NA	NA	NA	NA	NA	NA	NA	PF02536.9	mTERF	AT1G79220	Mitochondrial transcription termination factor family protein	UG|Psi.1880|gb|EF087383	Clone WS02750_G19 unknown mRNA	UG|Pta.16607|gb|DR685778	Transcribed locus
		BT100789	GQ0044_F06	high confidence variable gene	M4b	NA	NA	shoot phelloderm	NA	NA	NA	NA	NA	NA	NA	NA	NA	NA	NA	NA	NA	NA	NA					UG|Psi.16278|gb|BT070537	Clone WS02735_B11 unknown mRNA
		BT100790	GQ0044_F23	high confidence variable gene	M2a	NA	NA	shoot secondary xylem	NA	95	545	NA	NA	NA	NA	NA	NA	NA	NA	NA	NA	NA	NA							UG|Pta.12522|gb|BE761901	Transcribed locus
		BT100791	GQ0044_G11	low confidence gene	M6a	NA	NA	NA	NA	NA	NA	NA	NA	NA	NA	NA	NA	NA	NA	NA	NA	NA	NA	PF00076.17;PF13893.1	RNA recognition motif. (a.k.a. RRM, RBD, or RNP domain);RNA recognition motif. (a.k.a. RRM, RBD, or RNP domain)	AT3G50670	Encodes U1 snRNP 70K	UG|Psi.15368|gb|BT123166	Clone WS0467_I11 unknown mRNA	UG|Pta.1939|gb|DR052334	Transcribed locus, moderately similar to XP_002310221.1 predicted protein [Populus trichocarpa]
		BT100792	GQ0044_G22	high confidence variable gene	M7b	NA	NA	NA	NA	4	1931	NA	NA	NA	NA	NA	NA	NA	NA	NA	NA	NA	NA	PF00201.13	UDP-glucoronosyl and UDP-glucosyl transferase	AT5G65550	UDP-Glycosyltransferase superfamily protein	UG|Psi.6975|gb|EF678641	Clone WS0292_N14 unknown mRNA	UG|Pta.17660|gb|DT626663	Transcribed locus, weakly similar to XP_002989202.1 hypothetical protein SELMODRAFT_16528 [Selaginella moellendorffii]
		CK436876	GQ0044_H10	high confidence variable gene	M5a	NA	NA	NA	NA	NA	NA	NA	NA	NA	NA	NA	NA	NA	NA	NA	NA	NA	NA	PF00560.28	Leucine Rich Repeat			UG|Psi.15970|gb|ES875760	Transcribed locus	UG|Pta.19579|gb|CX646436	Transcribed locus, weakly similar to XP_001773112.1 predicted protein [Physcomitrella patens subsp. patens]
		BT100793	GQ0044_I24	low confidence gene	M2a	NA	NA	NA	NA	NA	NA	NA	NA	NA	NA	NA	NA	NA	NA	NA	NA	NA	NA					UG|Psi.13146|gb|ES663722	Transcribed locus
		BT100794	GQ0044_K10	high confidence variable gene	M2a	NA	NA	shoot secondary xylem	T1b	180	176	142	471	19	55	Positive	NA	NoTAIR	NA	NA	NA	NA	NA					UG|Psi.14342|gb|EF677708	Clone WS02773_H21 unknown mRNA	UG|Pta.14742|gb|BQ634759	Transcribed locus
		GE474028	GQ0044_K16	high confidence variable gene	M4a	NA	NA	shoot secondary xylem	NA	NA	NA	NA	NA	NA	NA	NA	NA	NA	NA	NA	NA	NA	NA	PF03009.12	Glycerophosphoryl diester phosphodiesterase family	AT5G41080	Encodes a member of the glycerophosphodiester phosphodiesterase (GDPD) family.	UG|Psi.15283|gb|BT123421	Clone WS04713_A10 unknown mRNA	UG|Pta.19022|gb|CO367632	Transcribed locus, weakly similar to XP_002988800.1 hypothetical protein SELMODRAFT_128673 [Selaginella moellendorffii]
		BT100795	GQ0044_L01	high confidence variable gene	M5a	NA	NA	NA	NA	NA	NA	NA	NA	NA	NA	NA	NA	NA	NA	NA	NA	NA	NA	PF05056.7	Protein of unknown function (DUF674)	AT5G43240	Protein of unknown function (DUF674)	UG|Psi.12495|gb|EF677812	Clone WS02775_H06 unknown mRNA	UG|Pta.19181|gb|DT627056	Transcribed locus, weakly similar to XP_002988028.1 hypothetical protein SELMODRAFT_426812 [Selaginella moellendorffii]
		CK437049	GQ0044_L20	invariant gene	NA	LowRange	NoTAIR	NA	NA	NA	NA	NA	NA	NA	NA	NA	NA	NA	NA	NA	NA	NA	NA					UG|Psi.382|gb|DR541667	Transcribed locus
		BT100796	GQ0044_M10	low confidence gene	M9a	NA	NA	NA	NA	NA	NA	NA	NA	NA	NA	NA	NA	NA	NA	NA	NA	NA	NA	PF07714.12;PF00069.20	Protein tyrosine kinase;Protein kinase domain	AT1G51940	Encodes a LysM-containing receptor-like kinase. Induction of chitin-responsive genes by chitin treatment is not blocked in the mutant.	UG|Psi.5117|gb|CO216650	Transcribed locus, moderately similar to NP_001044206.1 Os01g0741200 [Oryza sativa Japonica Group]	UG|Pta.17434|gb|DR089413	Transcribed locus, weakly similar to XP_002301786.1 predicted protein [Populus trichocarpa]
		CK436597	GQ0044_M12	low confidence gene	M1b	NA	NA	NA	NA	NA	NA	NA	NA	NA	NA	NA	NA	NA	NA	NA	NA	NA	NA
		BT100797	GQ0044_M19	high confidence variable gene	M6a	NA	NA	shoot phelloderm	NA	NA	NA	NA	NA	NA	NA	NA	NA	NA	NA	NA	NA	NA	NA	PF00560.28	Leucine Rich Repeat			UG|Psi.3194|gb|EF678746	Clone WS0299_G08 unknown mRNA	UG|Pta.7745|gb|CO366819	Transcribed locus
		CK436654	GQ0044_N22	high confidence variable gene	M3b	NA	NA	shoot secondary xylem	NA	NA	NA	NA	NA	NA	NA	NA	NA	NA	NA	NA	NA	NA	NA							UG|Pta.195|gb|BF169441	Transcribed locus
		BT100798	GQ0044_O15	high confidence variable gene	M2a	NA	NA	shoot secondary xylem	NA	226	73	NA	NA	NA	NA	Positive	NA	NoGO	NA	NA	NA	NA	NA	PF04989.7;PF13578.1	Cephalosporin hydroxylase;Methyltransferase domain	AT1G01180	S-adenosyl-L-methionine-dependent methyltransferases superfamily protein			UG|Pta.5424|gb|DN464437	Transcribed locus, weakly similar to NP_171626.2 S-adenosyl-L-methionine-dependent methyltransferase domain-containing protein [Arabidopsis thaliana]
		BT100799	GQ0044_P03	high confidence variable gene	M2a	NA	NA	NA	NA	177	185	NA	NA	NA	NA	Positive	NA	ENR	NA	NA	NA	NA	NA	PF07732.10;PF07731.9;PF00394.17	Multicopper oxidase;Multicopper oxidase;Multicopper oxidase	AT5G60020	LAC17 appears to have laccase activity based on enzyme assays performed using lac17 mutants. Notably, these mutants appear to have a reduced deposition of G lignin units. LAC17 is expressed in interfascicular fibers and likely contributes to lignin biosynthesis, and hence, cell wall biosynthesis, there.	UG|Psi.20779|gb|BT070419	Clone WS02728_I23 unknown mRNA	UG|Pta.138|gb|AF132121	Laccase (Lac3)
		BT100800	GQ0044_P08	low confidence gene	M6b	NA	NA	shoot secondary xylem	NA	NA	NA	NA	NA	NA	NA	NA	NA	NA	NA	NA	NA	NA	NA					UG|Psi.15428|gb|ES871695	Transcribed locus	UG|Pta.13436|gb|DR079703	Transcribed locus
		CO474314	GQ0045_A07	low confidence gene	M9b	NA	NA	NA	NA	NA	NA	NA	NA	NA	NA	NA	NA	NA	NA	NA	NA	NA	NA
		CO474303	GQ0045_A14	high confidence variable gene	M3a	NA	NA	NA	NA	NA	NA	NA	NA	NA	NA	NA	NA	NA	NA	NA	NA	NA	NA	PF01896.14	Eukaryotic and archaeal DNA primase small subunit	AT5G41880	POLA3
		CO474047	GQ0045_B04	low confidence gene	M8b	NA	NA	shoot secondary xylem	NA	NA	NA	NA	NA	NA	NA	NA	NA	NA	NA	NA	NA	NA	NA	PF01496.14	V-type ATPase 116kDa subunit family	AT2G21410	Vacuolar proton ATPase subunit VHA-a isoform 2. Localized in the tonoplast. Required for efficient nutrient storage but not for sodium accumulation.
		BT100801	GQ0045_B13	high confidence variable gene	M2a	NA	NA	shoot secondary xylem	NA	21	1367	NA	NA	NA	NA	NA	NA	NA	NA	NA	NA	NA	NA	PF00046.24;PF02183.13	Homeobox domain;Homeobox associated leucine zipper	AT5G06710	Homeobox-leucine zipper protein.	UG|Psi.17149|gb|EF085921	Clone WS0271_A17 unknown mRNA	UG|Pta.16362|gb|DR101028	Transcribed locus, moderately similar to NP_001063311.1 Os09g0447000 [Oryza sativa Japonica Group]
		DV972377	GQ0045_B17	not tested	NA	NA	NA	NA	NA	NA	NA	NA	NA	NA	NA	NA	NA	NA	NA	NA	NA	NA	NA	PF04321.12;PF01095.14	RmlD substrate binding domain;Pectinesterase	AT3G14310	encodes a pectin methylesterase, targeted by a cellulose binding protein (CBP) from the parasitic nematode Heterodera schachtii during parasitism.	UG|Psi.6465|gb|BT071528	Clone WS02920_F13 unknown mRNA	UG|Pta.11103|gb|DR054787	Transcribed locus, moderately similar to NP_001042866.1 Os01g0312500 [Oryza sativa Japonica Group]
		BT100802	GQ0045_F02	high confidence variable gene	M3b	NA	NA	NA	NA	NA	NA	NA	NA	NA	NA	NA	NA	NA	NA	NA	NA	NA	NA	PF06203.9	CCT motif	AT3G07650	This gene belongs to the CO (CONSTANS) gene family. This gene family is divided in three subgroups: groups III, to which COL9 belongs, is characterised by one B-box (supposed to regulate protein-protein interactions) and a second diverged zinc finger. COL9 downregulates expression of CO (CONSTANS) as well as FT and SOC1 which are known regulatory targets of CO.	UG|Psi.16340|gb|EF085062	Clone WS0271_G12 unknown mRNA	UG|Pta.20036|gb|DT626887	Transcribed locus, weakly similar to XP_001778298.1 predicted protein [Physcomitrella patens subsp. patens]
		DV971239	GQ0045_F12	high confidence variable gene	M1b	NA	NA	NA	NA	NA	NA	NA	NA	NA	NA	NA	NA	NA	NA	NA	NA	NA	NA	PF00332.13;PF07983.8	Glycosyl hydrolases family 17;X8 domain	AT2G19440	O-Glycosyl hydrolases family 17 protein	UG|Psi.17116|gb|EF086162	Clone WS02728_O13 unknown mRNA	UG|Pta.15365|gb|DR069416	Transcribed locus, weakly similar to NP_179534.1 beta-1,3-glucanase-like protein [Arabidopsis thaliana]
		DV971246	GQ0045_F21	invariant gene	NA	MedHighRange	ENR	NA	NA	NA	NA	NA	NA	NA	NA	NA	NA	NA	NA	NA	NA	NA	NA	PF02713.9;PF00022.14	Domain of unknown function DUF220;Actin	AT5G09810	Member of Actin gene family.Mutants are defective in germination and root growth.	UG|Psi.8170|gb|ES248690	Transcribed locus, strongly similar to NP_196543.1 ACT7 (ACTIN 7)@ structural constituent of cytoskeleton [Arabidopsis thaliana]	UG|Pta.10966|gb|DR052177	Transcribed locus, strongly similar to NP_001024803.1 ACTin family member (act-4) [Caenorhabditis elegans]
		BT100804	GQ0045_G09	invariant gene	NA	LowMedRange	NoTAIR	NA	NA	NA	NA	NA	NA	NA	NA	NA	NA	NA	NA	NA	NA	NA	NA					UG|Psi.17153|gb|EF085877	Clone WS0292_L15 unknown mRNA
		BT100805	GQ0045_G10	low confidence gene	M5a	NA	NA	NA	NA	NA	NA	NA	NA	NA	NA	NA	NA	NA	NA	NA	NA	NA	NA					UG|Psi.14815|gb|FD738783	Transcribed locus
		GR223443	GQ0045_G24	invariant gene	NA	LowMedRange	ENR	NA	NA	NA	NA	NA	NA	NA	NA	NA	NA	NA	NA	NA	NA	NA	NA	PF00249.26;PF13921.1	Myb-like DNA-binding domain;Myb-like DNA-binding domain	AT4G38620	Encodes a R2R3 MYB protein which is involved in the response to UV-B. It functions as a repressor of target gene expression. One of its target genes encodes cinnamate 4-hydroxylase	UG|Psi.16859|gb|EF086527	Clone WS02753_G22 unknown mRNA	UG|Pta.4590|gb|DQ399056	R2R3-MYB transcription factor MYB14
		BT100806	GQ0045_H05	high confidence variable gene	M6a	NA	NA	shoot phelloderm	NA	NA	NA	NA	NA	NA	NA	NA	NA	NA	NA	NA	NA	NA	NA					UG|Psi.6570|gb|EF083127	Clone WS02759_I01 unknown mRNA
		DV972529	GQ0045_I10	low confidence gene	M2a	NA	NA	NA	NA	NA	NA	NA	NA	NA	NA	NA	NA	NA	NA	NA	NA	NA	NA	PF00069.20;PF07714.12	Protein kinase domain;Protein tyrosine kinase	AT1G04700	PB1 domain-containing protein tyrosine kinase	UG|Psi.652|gb|BT124605	Clone WS0475_I24 unknown mRNA	UG|Pta.18376|gb|DT632685	Transcribed locus, moderately similar to XP_002967581.1 hypothetical protein SELMODRAFT_88196 [Selaginella moellendorffii]
		DV970927	GQ0045_L10	low confidence gene	M1b	NA	NA	NA	NA	NA	NA	NA	NA	NA	NA	NA	NA	NA	NA	NA	NA	NA	NA	PF02309.11	AUX/IAA family	AT1G30330	Encodes a member of the auxin response factor family. Mediates auxin response via expression of auxin regulated genes. Acts redundantly with ARF8 to control stamen elongation and flower maturation. Expression of ARF6 is controlled by miR167.	UG|Psi.1688|gb|ES659830	Transcribed locus, moderately similar to XP_002279808.1 PREDICTED: hypothetical protein [Vitis vinifera]	UG|Pta.4185|gb|DR165464	Transcribed locus, moderately similar to XP_002334077.1 predicted protein [Populus trichocarpa]
		BT100807	GQ0045_L19	low confidence gene	M5a	NA	NA	NA	NA	NA	NA	NA	NA	NA	NA	NA	NA	NA	NA	NA	NA	NA	NA
		CO473993	GQ0045_O08	high confidence variable gene	M3a	NA	NA	NA	T2a	NA	NA	381	15	NA	NA	NA	NA	NA	NA	NA	NA	NA	NA			AT3G54650	FBL17			UG|Pta.14108|gb|DR687917	Transcribed locus, weakly similar to XP_002275262.1 PREDICTED: hypothetical protein [Vitis vinifera]
		DV970789	GQ0045_O17	high confidence variable gene	M6b	NA	NA	NA	NA	NA	NA	NA	NA	NA	NA	NA	NA	NA	NA	NA	NA	NA	NA	PF02734.12;PF04765.8	DAK2 domain;Protein of unknown function (DUF616)	AT1G48430	Dihydroxyacetone kinase			UG|Pta.13147|gb|DR095658	Transcribed locus, weakly similar to NP_188404.1 Dihydroxyacetone kinase [Arabidopsis thaliana]
		DV972389	GQ0045_P08	not tested	NA	NA	NA	NA	NA	NA	NA	NA	NA	NA	NA	NA	NA	NA	NA	NA	NA	NA	NA	PF01590.21	GAF domain	AT1G66340	Similar to prokaryote sensory transduction proteins. Contains a histidine kinase and a response regulator domain. Homodimer. Membrane component. Binds ethylene. Mutations affect ethylene binding and metabolism of other plant hormones such as auxin, cytokinins, ABA and gibberellic acid. Ethylene receptor. Has histidine kinase activity. Is regulated by RTE1. Mutations in ETR1 block ethylene stimula…
		DV971013	GQ0045_P16	low confidence gene	M8b	NA	NA	NA	NA	NA	NA	NA	NA	NA	NA	NA	NA	NA	NA	NA	NA	NA	NA	PF01535.15;PF13812.1	PPR repeat;Pentatricopeptide repeat domain	AT1G15480	Tetratricopeptide repeat (TPR)-like superfamily protein	UG|Psi.4099|gb|EF676557	Clone WS02742_B21 unknown mRNA	UG|Pta.893|gb|DR745285	Transcribed locus, moderately similar to XP_001769840.1 predicted protein [Physcomitrella patens subsp. patens]
		BT100808	GQ0046_A10	low confidence gene	M5b	NA	NA	NA	NA	NA	NA	NA	NA	NA	NA	NA	NA	NA	NA	NA	NA	NA	NA					UG|Psi.11645|gb|EF084287	Clone WS0278_N09 unknown mRNA
		BT100809	GQ0046_B04	not detected	NA	NA	NA	NA	NA	NA	NA	NA	NA	NA	NA	NA	NA	NA	NA	NA	NA	NA	NA			AT1G74260	Encodes formylglycinamidine ribonucleotide synthase an enzyme involved in de novo purine biosynthesis. PUR4 is localizes to the chloroplast and mitochondria. Loss of PUR4 function affects male but not female gametophyte development.	UG|Psi.344|gb|BT123706	Clone WS04716_D24 unknown mRNA	UG|Pta.22511|gb|DR685743	Transcribed locus, moderately similar to NP_177566.3 phosphoribosylformylglycinamidine synthase [Arabidopsis thaliana]
		DV971231	GQ0046_B17	low confidence gene	M9b	NA	NA	NA	NA	NA	NA	NA	NA	NA	NA	NA	NA	NA	NA	NA	NA	NA	NA			AT3G57300	Encodes the Arabidopsis INO80 ortholog of the SWI/SNF ATPase family. Functions as a positive regulator of DNA homologous recombination (HR). In INO80 mutants, the HR frequency is reduced to 15% of that in the wild-type. Mutation in INO80 does not affect sensitivity to genotoxic agents and efficiency of T-DNA integration. INO80 was also shown to regulate a subset of the Arabidopsis transcriptome.
		BT100810	GQ0046_B18	high confidence variable gene	M2a	NA	NA	shoot secondary xylem	NA	24	1290	NA	NA	NA	NA	NA	NA	NA	NA	NA	NA	NA	NA	PF00071.17;PF00025.16	Ras family;ADP-ribosylation factor family	AT5G64813	The LIP1 gene encodes a small GTPase that influences the light input pathway of the plant circadian network. An MBP:LIP1 fusion protein has GTP hydrolyzing abilities in vitro. In plants, LIP1 seems to play a negative role in regulating circadian period that can be suppressed by light. LIP1 also seems to negatively affect light-pulse-dependent resetting of the clock, especially during the first po…	UG|Psi.17390|gb|EF083520	Clone WS02721_I10 unknown mRNA	UG|Pta.9163|gb|CF667630	Transcribed locus, weakly similar to NP_568996.1 Ras-related small GTP-binding family protein [Arabidopsis thaliana]
		BT100811	GQ0046_C02	high confidence variable gene	M5a	NA	NA	shoot phelloderm	T2a	NA	NA	157	461	NA	NA	NA	NA	NA	NA	NA	NA	NA	NA	PF01357.16;PF03330.13	Pollen allergen;Rare lipoprotein A (RlpA)-like double-psi beta-barrel	AT1G26770	Encodes an expansin. Naming convention from the Expansin Working Group (Kende et al, Plant Mol Bio). Involved in the formation of nematode-induced syncytia in roots of Arabidopsis thaliana.	UG|Psi.8258|gb|EF086175	Clone WS0299_N06 unknown mRNA	UG|Pta.6272|gb|CX649938	Transcribed locus, moderately similar to XP_002315043.1 hypothetical protein POPTRDRAFT_659295 [Populus trichocarpa]
		BT100812	GQ0046_C09	low confidence gene	M3a	NA	NA	NA	NA	NA	NA	NA	NA	NA	NA	NA	NA	NA	NA	NA	NA	NA	NA	PF01746.16	tRNA (Guanine-1)-methyltransferase	AT5G47680	Encodes a protein involved in modification of nucleosides in tRNA. Mutants have 50% less 1-methylguanosine than wt counterparts.	UG|Psi.5003|gb|BT122791	Clone WS0461_C15 unknown mRNA
		BT100813	GQ0046_E07	low confidence gene	M8b	NA	NA	NA	NA	NA	NA	NA	NA	NA	NA	NA	NA	NA	NA	NA	NA	NA	NA	PF00266.14	Aminotransferase class-V	AT5G26600	Pyridoxal phosphate (PLP)-dependent transferases superfamily protein	UG|Psi.3115|gb|EF678378	Clone WS02918_F23 unknown mRNA	UG|Pta.19707|gb|DR116550	Transcribed locus, weakly similar to XP_002279795.1 PREDICTED: similar to catalytic/ pyridoxal phosphate binding [Vitis vinifera]
		BT100814	GQ0046_E17	invariant gene	NA	LowRange	NoTAIR	NA	NA	NA	NA	NA	NA	NA	NA	NA	NA	NA	NA	NA	NA	NA	NA							UG|Pta.18910|gb|CO365283	Transcribed locus
		BT100815	GQ0046_F04	low confidence gene	M8b	NA	NA	NA	NA	NA	NA	NA	NA	NA	NA	NA	NA	NA	NA	NA	NA	NA	NA	PF10291.4;PF00928.16	Muniscin C-terminal mu homology domain;Adaptor complexes medium subunit family	AT5G57460	unknown protein	UG|Psi.1513|gb|DR482406	Transcribed locus, weakly similar to XP_002271128.1 PREDICTED: hypothetical protein [Vitis vinifera]	UG|Pta.3594|gb|DT637758	Transcribed locus, weakly similar to NP_200555.1 uncharacterized protein [Arabidopsis thaliana]
		BT100816	GQ0046_F05	high confidence variable gene	M1a	NA	NA	NA	NA	NA	NA	NA	NA	NA	NA	NA	NA	NA	NA	NA	NA	NA	NA	PF00588.14	SpoU rRNA Methylase family	AT4G38020	tRNA/rRNA methyltransferase (SpoU) family protein
		BT100817	GQ0046_F23	invariant gene	NA	HighRange	ENR	NA	NA	NA	NA	NA	NA	NA	NA	NA	NA	NA	NA	NA	NA	NA	NA	PF03901.12	Alg9-like mannosyltransferase family	AT1G02145	homolog of asparagine-linked glycosylation 12 (ALG12)			UG|Pta.13573|gb|DT637804	Transcribed locus, weakly similar to NP_001053463.1 Os04g0544900 [Oryza sativa Japonica Group]
		BT100818	GQ0046_G08	high confidence variable gene	M10b	NA	NA	shoot secondary xylem	T2a	NA	NA	304	232	NA	NA	NA	NA	NA	NA	NA	NA	NA	NA	PF06764.6	Protein of unknown function (DUF1223)	AT5G54240	Protein of unknown function (DUF1223)	UG|Psi.13669|gb|EF676864	Clone WS02756_I12 unknown mRNA	UG|Pta.4368|gb|DR684403	Transcribed locus, weakly similar to XP_002969957.1 hypothetical protein SELMODRAFT_67460 [Selaginella moellendorffii]
		BT100819	GQ0046_G10	invariant gene	NA	LowRange	NoGO	NA	NA	NA	NA	NA	NA	NA	NA	NA	NA	NA	NA	NA	NA	NA	NA	PF00620.22;PF00786.23	RhoGAP domain;P21-Rho-binding domain	AT5G22400	Rho GTPase activating protein with PAK-box/P21-Rho-binding domain
		BT100820	GQ0046_G11	invariant gene	NA	HighRange	NoENR	NA	NA	NA	NA	NA	NA	NA	NA	NA	NA	NA	NA	NA	NA	NA	NA	PF01553.16	Acyltransferase	AT3G57650	Encodes an endoplasmic reticulum localized protein with lysophosphatidyl acyltransferase activity.	UG|Psi.16048|gb|BT122416	Clone WS0451_F08 unknown mRNA	UG|Pta.4402|gb|CO163047	Transcribed locus, moderately similar to NP_567052.1 lysophosphatidyl acyltransferase 2 [Arabidopsis thaliana]
		BT100821	GQ0046_G16	low confidence gene	M9b	NA	NA	NA	NA	NA	NA	NA	NA	NA	NA	NA	NA	NA	NA	NA	NA	NA	NA	PF00035.20	Double-stranded RNA binding motif	AT3G03300	Encodes a Dicer-like protein that functions in the antiviral silencing response in turnip-crinkle virus-infected plants but not in TMV or CMV-strain-Y-infected plants. Involved in the production of ta-siRNAs. Partially antagonizes the production of miRNAs by DCL1. Substitutes for DCL4 to produce viral siRNA when DCL4 is missing or inhibited. Able to produce siRNAs but not miRNAs.	UG|Psi.17209|gb|EF085516	Clone WS02722_M04 unknown mRNA	UG|Pta.9138|gb|DR743459	Transcribed locus, weakly similar to XP_001757950.1 dsRNA-specific nuclease dicer and related ribonuclease [Physcomitrella patens subsp. patens]
		BT100822	GQ0046_H03	invariant gene	NA	LowMedRange	NoGO	NA	NA	NA	NA	NA	NA	NA	NA	NA	NA	NA	NA	NA	NA	NA	NA	PF01161.15	Phosphatidylethanolamine-binding protein	AT1G18100	Encodes a member of the FT and TFL1 family of phosphatidylethanolamine-binding proteins. It is expressed in seeds and up-regulated in response to ABA. Loss of function mutants show decreased rate of germination in the presence of ABA. ABA dependent regulation is mediated by both ABI3 and ABI5. ABI5 promotes MFT expression, primarily in the radicle-hypocotyl transition zone and ABI3 suppresses it …	UG|Psi.5578|gb|EF083422	Clone WS02743_C05 unknown mRNA	UG|Pta.17585|gb|CN785528	Transcribed locus, weakly similar to NP_173250.1 protein MOTHER of FT and TF 1 [Arabidopsis thaliana]
		BT100823	GQ0046_H17	high confidence variable gene	M1b	NA	NA	NA	NA	NA	NA	NA	NA	NA	NA	NA	NA	NA	NA	NA	NA	NA	NA	PF04827.9;PF13359.1	Plant transposon protein;DDE superfamily endonuclease	AT3G63270	CONTAINS InterPro DOMAIN/s: Putative harbinger transposase-derived nuclease (InterPro:IPR006912)	UG|Psi.20791|gb|BT123035	Clone WS0465_A11 unknown mRNA	UG|Pta.23773|gb|DT637854	Transcribed locus, weakly similar to XP_002281425.1 PREDICTED: hypothetical protein [Vitis vinifera]
		BT100824	GQ0046_H18	invariant gene	NA	HighRange	ENR	NA	NA	NA	NA	NA	NA	NA	NA	NA	NA	NA	NA	NA	NA	NA	NA	PF05021.10;PF11543.3	NPL4 family;Nuclear pore localisation protein NPL4	AT3G63000	NPL4-like protein 1 (NPL41)	UG|Psi.8938|gb|BT122788	Clone WS0461_B20 unknown mRNA	UG|Pta.6174|gb|DT639146	Transcribed locus, weakly similar to NP_191859.1 nuclear protein localization protein 4-like protein [Arabidopsis thaliana]
		BT100825	GQ0046_I01	high confidence variable gene	M3a	NA	NA	NA	NA	NA	NA	NA	NA	NA	NA	NA	NA	NA	NA	NA	NA	NA	NA	PF00657.17	GDSL-like Lipase/Acylhydrolase	AT4G01130	GDSL-like Lipase/Acylhydrolase superfamily protein	UG|Psi.4937|gb|EF676146	Clone WS02715_C07 unknown mRNA	UG|Pta.4984|gb|DR683917	Transcribed locus, weakly similar to XP_002968490.1 hypothetical protein SELMODRAFT_90062 [Selaginella moellendorffii]
		BT100826	GQ0046_I14	low confidence gene	M4a	NA	NA	NA	NA	NA	NA	NA	NA	NA	NA	NA	NA	NA	NA	NA	NA	NA	NA					UG|Psi.879|gb|ES262535	Transcribed locus
		BT100827	GQ0046_J03	high confidence variable gene	M2a	NA	NA	shoot secondary xylem	T2a	156	257	259	335	12	95	Positive	CTL	ENR	NA	NA	NA	NA	NA	PF00182.14	Chitinase class I	AT1G05850	Encodes an endo chitinase-like protein AtCTL1. Essential for tolerance to heat, salt and drought stresses. Also involved in root hair development, cell expansion and response to cytokinin. Allelic to erh2. 11 alleles described in Hauser (1995). Mutant is defective in acquired thermotolerance, appears semidwarf throughout its life cycle and has extra lateral branches. There are two EMS alleles. Ex…	UG|Psi.5891|gb|EF084463	Clone WS02716_C23 unknown mRNA	UG|Pta.260|gb|U31309	Chitinase homolog LP6 (lp6) gene
		BT100828	GQ0046_J12	low confidence gene	M5a	NA	NA	NA	NA	NA	NA	NA	NA	NA	NA	NA	NA	NA	NA	NA	NA	NA	NA	PF00628.24;PF12165.3	PHD-finger;Domain of unknown function (DUF3594)	AT3G11200	Encodes a member of the Alfin1-like family of nuclear-localized PHD (plant homeodomain) domain containing proteins. All AL proteins except AL3 bind to di- or trimethylated histone H3 (H3K4me3/2). Members of this family include: AT5G05610 (AL1), AT3G11200 (AL2), AT3G42790 (AL3), AT5G26210 (AL4), AT5G20510 (AL5), AT2G02470 (AL6), AT1G14510 (AL7).	UG|Psi.12476|gb|EF086724	Clone WS02740_C11 unknown mRNA	UG|Pta.14686|gb|DR692374	Transcribed locus, moderately similar to NP_187729.1 alfin-like 2 protein [Arabidopsis thaliana]
		BT100829	GQ0046_K04	invariant gene	NA	MedHighRange	ENR	NA	NA	NA	NA	NA	NA	NA	NA	NA	NA	NA	NA	NA	NA	NA	NA	PF00004.24	ATPase family associated with various cellular activities (AAA)	AT2G03670	CDC48 - like protein AAA-type ATPaseCell. division control protein 48 homolog B	UG|Psi.4967|gb|EF085465	Clone WS0271_L19 unknown mRNA	UG|Pta.1111|gb|AF220199	26S proteasome regulatory subunit 8
		BT100830	GQ0046_L03	low confidence gene	M3a	NA	NA	NA	NA	NA	NA	NA	NA	NA	NA	NA	NA	NA	NA	NA	NA	NA	NA	PF13641.1;PF00535.21	Glycosyltransferase like family 2;Glycosyl transferase family 2					UG|Pta.21785|gb|DR111372	Transcribed locus, weakly similar to XP_001761925.1 predicted protein [Physcomitrella patens subsp. patens]
		BT100831	GQ0046_L06	invariant gene	NA	MedHighRange	NoTAIR	shoot secondary xylem	NA	NA	NA	NA	NA	NA	NA	NA	NA	NA	NA	NA	NA	NA	NA	PF01697.22	Glycosyltransferase family 92			UG|Psi.18143|gb|FD731495	Clone WS0451_H12 unknown mRNA
		BT100832	GQ0046_L08	high confidence variable gene	M1b	NA	NA	NA	NA	NA	NA	NA	NA	NA	NA	NA	NA	NA	NA	NA	NA	NA	NA	PF00753.22;PF12706.2	Metallo-beta-lactamase superfamily;Beta-lactamase superfamily domain	AT1G30300	Metallo-hydrolase/oxidoreductase superfamily protein	UG|Psi.3825|gb|DR517672	Clone WS02747_B12 unknown mRNA	UG|Pta.6464|gb|DT637539	Transcribed locus, moderately similar to NP_174321.2 metallo-beta-lactamase domain-containing protein [Arabidopsis thaliana]
		CO473110	GQ0046_L22	not tested	NA	NA	NA	shoot secondary xylem	NA	NA	NA	NA	NA	NA	NA	NA	NA	NA	NA	NA	NA	NA	NA	PF00862.14	Sucrose synthase	AT3G43190	Encodes a protein with sucrose synthase activity (SUS4).	UG|Psi.21882|gb|BT124360	Clone WS0473_F02 unknown mRNA	UG|Pta.484|gb|EF619967	Sucrose synthase (SuSy1)
		BT100833	GQ0046_L24	high confidence variable gene	M2a	NA	NA	shoot secondary xylem	NA	27	1230	NA	NA	NA	NA	NA	NA	NA	NA	NA	NA	NA	NA	PF09037.5	Stf0 sulphotransferase	AT4G34420	P-loop containing nucleoside triphosphate hydrolases superfamily protein			UG|Pta.5828|gb|DT628608	Transcribed locus, weakly similar to XP_001756587.1 predicted protein [Physcomitrella patens subsp. patens]
		BT100835	GQ0046_M24	low confidence gene	M8b	NA	NA	NA	NA	NA	NA	NA	NA	NA	NA	NA	NA	NA	NA	NA	NA	NA	NA			AT5G53480	ARM repeat superfamily protein	UG|Psi.14477|gb|ES859057	Transcribed locus	UG|Pta.16668|gb|CO199582	Transcribed locus, weakly similar to NP_200160.1 armadillo/beta-catenin-like repeat-containing protein [Arabidopsis thaliana]
		BT100836	GQ0046_N07	high confidence variable gene	M2a	NA	NA	shoot secondary xylem	NA	150	285	NA	NA	NA	NA	NA	NA	NA	NA	NA	NA	NA	NA	PF07732.10;PF07731.9;PF00394.17	Multicopper oxidase;Multicopper oxidase;Multicopper oxidase	AT5G05390	putative laccase, a member of laccase family of genes (17 members in Arabidopsis).	UG|Psi.14361|gb|EF677735	Clone WS02773_N08 unknown mRNA	UG|Pta.135|gb|AF132122	Laccase (Lac4)
		BT100838	GQ0046_N15	low confidence gene	M10a	NA	NA	shoot phelloderm	NA	NA	NA	NA	NA	NA	NA	NA	NA	NA	NA	NA	NA	NA	NA					UG|Psi.16352|gb|EF085724	Clone WS02713_I23 unknown mRNA	UG|Pta.9086|gb|CO368296	Transcribed locus
		BT100839	GQ0046_O02	low confidence gene	unclassified	NA	NA	NA	NA	NA	NA	NA	NA	NA	NA	NA	NA	NA	NA	NA	NA	NA	NA					UG|Psi.21888|gb|BT123187	Clone WS0467_O06 unknown mRNA
		BT100840	GQ0046_O12	high confidence variable gene	M3a	NA	NA	shoot phelloderm	NA	NA	NA	NA	NA	NA	NA	NA	NA	NA	NA	NA	NA	NA	NA	PF00176.18;PF00271.26	SNF2 family N-terminal domain;Helicase conserved C-terminal domain	AT5G66750	Protein is similar to SWI2/SNF2 chromatin remodeling proteins. DDM1 is appears to act as a chromatin-remodeling ATPase involved in cytosine methylation in CG and non-CG contexts. Involved in gene silencing and maintenance of DNA methylation and histone methylation. Hypomethylation of many genomic regions occurs in ddm1 mutants, and can cause several phenotypic abnormalities, but some loci, such a…	UG|Psi.21432|gb|BT124223	Clone WS04720_P06 unknown mRNA	UG|Pta.20975|gb|DR023383	Transcribed locus, weakly similar to XP_001690293.1 predicted protein [Chlamydomonas reinhardtii]
		BT100842	GQ0046_P04	low confidence gene	M4a	NA	NA	NA	NA	NA	NA	NA	NA	NA	NA	NA	NA	NA	NA	NA	NA	NA	NA	PF13259.1	Protein of unknown function (DUF4050)	AT5G25360	unknown protein	UG|Psi.1279|gb|EF086707	Clone WS02921_N04 unknown mRNA	UG|Pta.13098|gb|DT637950	Transcribed locus, weakly similar to XP_001757762.1 predicted protein [Physcomitrella patens subsp. patens]
		BT100843	GQ0047_A13	high confidence variable gene	M5a	NA	NA	NA	NA	NA	NA	NA	NA	NA	NA	NA	NA	NA	NA	NA	NA	NA	NA	PF01095.14	Pectinesterase	AT1G53830	encodes a pectin methylesterase	UG|Psi.6465|gb|BT071528	Clone WS02920_F13 unknown mRNA	UG|Pta.11103|gb|DR054787	Transcribed locus, moderately similar to NP_001042866.1 Os01g0312500 [Oryza sativa Japonica Group]
		BT100844	GQ0047_A21	invariant gene	NA	HighRange	NoENR	NA	NA	NA	NA	NA	NA	NA	NA	NA	NA	NA	NA	NA	NA	NA	NA	PF00433.19	Protein kinase C terminal domain	AT4G14350	AGC (cAMP-dependent, cGMP-dependent and protein kinase C) kinase family protein	UG|Psi.2783|gb|BT071741	Clone WS0451_B07 unknown mRNA	UG|Pta.4700|gb|CO369270	Transcribed locus, moderately similar to XP_002271235.1 PREDICTED: hypothetical protein [Vitis vinifera]
		BT100845	GQ0047_C07	low confidence gene	M4a	NA	NA	NA	NA	NA	NA	NA	NA	NA	NA	NA	NA	NA	NA	NA	NA	NA	NA			AT4G07960	encodes a gene similar to cellulose synthase	UG|Psi.10466|gb|ES254774	Transcribed locus	UG|Pta.3057|gb|DR160698	Transcribed locus, moderately similar to NP_566835.1 xyloglucan glycosyltransferase 4 [Arabidopsis thaliana]
		BT100846	GQ0047_C08	low confidence gene	M3a	NA	NA	NA	NA	NA	NA	NA	NA	NA	NA	NA	NA	NA	NA	NA	NA	NA	NA
		BT100847	GQ0047_C20	high confidence variable gene	M5a	NA	NA	NA	T1b	NA	NA	66	532	NA	NA	NA	NA	NA	NA	NA	NA	NA	NA	PF00854.16	POT family	AT3G53960	Major facilitator superfamily protein	UG|Psi.20399|gb|EF678007	Clone WS02817_H17 unknown mRNA	UG|Pta.20781|gb|DR023208	Transcribed locus, weakly similar to NP_001172670.1 Os01g0872500 [Oryza sativa Japonica Group]
		BT100848	GQ0047_C21	low confidence gene	M8b	NA	NA	NA	NA	NA	NA	NA	NA	NA	NA	NA	NA	NA	NA	NA	NA	NA	NA	PF04893.12	Yip1 domain	AT4G30260	Integral membrane Yip1 family protein	UG|Psi.11862|gb|FD736841	Transcribed locus, moderately similar to NP_567843.1 integral membrane Yip1 family protein [Arabidopsis thaliana]	UG|Pta.9192|gb|DN460176	Transcribed locus, moderately similar to NP_567843.1 Yip1 integral membrane domain-containing protein [Arabidopsis thaliana]
		BT100849	GQ0047_D19	high confidence variable gene	M2a	NA	NA	NA	NA	NA	NA	NA	NA	NA	NA	NA	NA	NA	NA	NA	NA	NA	NA	PF02458.10	Transferase family	AT5G42830	HXXXD-type acyl-transferase family protein	UG|Psi.17880|gb|EF677946	Clone WS0279_K19 unknown mRNA	UG|Pta.18254|gb|CO169058	Transcribed locus, weakly similar to XP_002444572.1 hypothetical protein SORBIDRAFT_07g023870 [Sorghum bicolor]
		BT100850	GQ0047_D22	low confidence gene	M9b	NA	NA	NA	NA	NA	NA	NA	NA	NA	NA	NA	NA	NA	NA	NA	NA	NA	NA	PF00400.27	WD domain, G-beta repeat	AT1G10580	Transducin/WD40 repeat-like superfamily protein	UG|Psi.11682|gb|ES260728	Transcribed locus, strongly similar to NP_172528.2 transducin family protein / WD-40 repeat family protein [Arabidopsis thaliana]	UG|Pta.5940|gb|DR160562	Transcribed locus, moderately similar to XP_002307312.1 hypothetical protein POPTRDRAFT_760587 [Populus trichocarpa]
		BT100851	GQ0047_E03	high confidence variable gene	M3a	NA	NA	NA	NA	NA	NA	NA	NA	NA	NA	NA	NA	NA	NA	NA	NA	NA	NA	PF13738.1;PF07992.9;PF00070.22	Pyridine nucleotide-disulphide oxidoreductase;Pyridine nucleotide-disulphide oxidoreductase;Pyridine nucleotide-disulphide oxidoreductase	AT2G17420	NADPH-dependent thioredoxin reductase, major cytosolic isoform	UG|Psi.9744|gb|EF086180	Clone WS0278_B24 unknown mRNA	UG|Pta.5915|gb|CV143476	Transcribed locus, moderately similar to NP_179334.4 NADPH-dependent thioredoxin reductase A [Arabidopsis thaliana]
		BT100852	GQ0047_E10	low confidence gene	M1b	NA	NA	NA	NA	NA	NA	NA	NA	NA	NA	NA	NA	NA	NA	NA	NA	NA	NA	PF08670.6	MEKHLA domain	AT1G52150	Member of the class III HD-ZIP protein family. Contains homeodomain and leucine zipper domain. Critical for vascular development and negatively regulates vascular cell differentiation.	UG|Psi.1746|gb|BT123661	Clone WS04715_M02 unknown mRNA	UG|Pta.1050|gb|DQ657213	Class III HD-Zip protein HDZ34
		BT100853	GQ0047_E13	low confidence gene	M7b	NA	NA	NA	NA	NA	NA	NA	NA	NA	NA	NA	NA	NA	NA	NA	NA	NA	NA	PF07145.10	Ataxin-2 C-terminal region			UG|Psi.2376|gb|EF676400	Clone WS02735_J19 unknown mRNA
		BT100854	GQ0047_F08	high confidence variable gene	M6b	NA	NA	NA	NA	NA	NA	NA	NA	NA	NA	NA	NA	NA	NA	NA	NA	NA	NA			AT5G08415	Radical SAM superfamily protein	UG|Psi.105|gb|EF082836	Clone WS02723_M24 unknown mRNA
		BT100855	GQ0047_F23	high confidence variable gene	M2a	NA	NA	shoot secondary xylem	NA	133	340	NA	NA	NA	NA	Positive	IQD	NoGO	NA	NA	NA	NA	NA	PF13178.1	Protein of unknown function (DUF4005)	AT1G01110	IQ-domain 18 (IQD18)	UG|Psi.9390|gb|ES857902	Transcribed locus, weakly similar to NP_001054511.1 Os05g0123200 [Oryza sativa Japonica Group]	UG|Pta.8645|gb|DT636244	Transcribed locus, weakly similar to XP_002964658.1 hypothetical protein SELMODRAFT_438938 [Selaginella moellendorffii]
		CO473036	GQ0047_G05	high confidence variable gene	M6b	NA	NA	NA	NA	NA	NA	NA	NA	NA	NA	NA	NA	NA	NA	NA	NA	NA	NA			AT1G18010	Major facilitator superfamily protein	UG|Psi.11496|gb|ES262237	Transcribed locus, moderately similar to NP_564043.1 unknown protein [Arabidopsis thaliana]
		BT100856	GQ0047_G06	high confidence variable gene	M2a	NA	NA	shoot secondary xylem	NA	210	99	NA	NA	NA	NA	Positive	IRX9	NoGO	NA	NA	NA	NA	NA	PF03360.11	Glycosyltransferase family 43	AT1G27600	Encodes a member of the GT43 family glycosyltransferases involved in glucuronoxylan biosynthesis: AT2G37090 (IRX9) and AT1G27600 (IRX9-L or I9H, IRX9 homolog)	UG|Psi.8617|gb|ES248236	Transcribed locus, moderately similar to NP_973922.1 glycosyl transferase family 43 protein [Arabidopsis thaliana]	UG|Pta.13846|gb|CX650646	Transcribed locus
		BT100857	GQ0047_G12	high confidence variable gene	M1a	NA	NA	NA	NA	NA	NA	NA	NA	NA	NA	NA	NA	NA	NA	NA	NA	NA	NA	PF00481.16;PF13672.1	Protein phosphatase 2C;Protein phosphatase 2C	AT2G30020	Encodes AP2C1. Belongs to the clade B of the PP2C-superfamily. Acts as a MAPK phosphatase that negatively regulates MPK4 and MPK6.	UG|Psi.16776|gb|EF676303	Clone WS02730_I12 unknown mRNA	UG|Pta.3519|gb|CO369411	Transcribed locus, weakly similar to NP_180563.1 putative protein phosphatase 2C 25 [Arabidopsis thaliana]
		BT100858	GQ0047_I17	invariant gene	NA	MedHighRange	NoGO	NA	NA	NA	NA	NA	NA	NA	NA	NA	NA	NA	NA	NA	NA	NA	NA			AT5G27970	ARM repeat superfamily protein	UG|Psi.20099|gb|BT124071	Clone WS0471_E11 unknown mRNA	UG|Pta.8351|gb|DR060880	Transcribed locus, weakly similar to XP_002319615.1 predicted protein [Populus trichocarpa]
		BT100859	GQ0047_I19	high confidence variable gene	M5a	NA	NA	NA	NA	NA	NA	NA	NA	NA	NA	NA	NA	NA	NA	NA	NA	NA	NA	PF03759.8	PRONE (Plant-specific Rop nucleotide exchanger)	AT5G02010	Encodes a member of KPP-like gene family, homolog of KPP (kinase partner protein) gene in tomato. Also a member of the RopGEF (guanine nucleotide exchange factor) family, containing the novel PRONE domain (plant-specific Rop nucleotide exchanger), which is exclusively active towards members of the Rop subfamily.			UG|Pta.4203|gb|AW758627	Transcribed locus, weakly similar to NP_195821.1 RHO guanyl-nucleotide exchange factor 7 [Arabidopsis thaliana]
		BT100860	GQ0047_J07	high confidence variable gene	M3a	NA	NA	NA	NA	NA	NA	NA	NA	NA	NA	NA	NA	NA	NA	NA	NA	NA	NA			AT2G22125	Encodes a protein involved in cell elongation in root and anther filaments. Mutants have greater cell volumes in root tissues and have additive phenotypes with other cell expansion mutants such as those carrying mutations in COB, QUI and POM1 loci. POM2/CSI1 promotes Cellulose Synthase and microtubule co-alignment.	UG|Psi.8287|gb|ES251429	Transcribed locus, moderately similar to XP_002276798.1 PREDICTED: similar to binding [Vitis vinifera]
		BT100861	GQ0047_J20	high confidence variable gene	M5a	NA	NA	NA	NA	NA	NA	NA	NA	NA	NA	NA	NA	NA	NA	NA	NA	NA	NA	PF00534.15	Glycosyl transferases group 1	AT1G78800	UDP-Glycosyltransferase superfamily protein			UG|Pta.5932|gb|DR687818	Transcribed locus, weakly similar to XP_002285480.1 PREDICTED: hypothetical protein [Vitis vinifera]
		BT100862	GQ0047_K09	high confidence variable gene	M3a	NA	NA	shoot phelloderm	NA	NA	NA	NA	NA	NA	NA	NA	NA	NA	NA	NA	NA	NA	NA	PF00332.13;PF07983.8	Glycosyl hydrolases family 17;X8 domain	AT2G01630	O-Glycosyl hydrolases family 17 protein	UG|Psi.18523|gb|FD734650	Transcribed locus, weakly similar to XP_001777261.1 predicted protein [Physcomitrella patens subsp. patens]	UG|Pta.8637|gb|CO364895	Transcribed locus, moderately similar to XP_002314794.1 predicted protein [Populus trichocarpa]
		BT100863	GQ0047_K11	not tested	NA	NA	NA	NA	NA	NA	NA	NA	NA	NA	NA	NA	NA	NA	NA	NA	NA	NA	NA
		BT100864	GQ0047_L02	low confidence gene	M6b	NA	NA	NA	NA	NA	NA	NA	NA	NA	NA	NA	NA	NA	NA	NA	NA	NA	NA	PF08100.6;PF00891.13	Dimerisation domain;O-methyltransferase	AT3G53140	O-methyltransferase family protein	UG|Psi.7256|gb|ES858529	Transcribed locus, weakly similar to NP_190882.1 O-diphenol-O-methyl transferase, putative [Arabidopsis thaliana]	UG|Pta.1716|gb|DR090910	Transcribed locus, weakly similar to NP_190882.1 putative O-diphenol-O-methyl transferase [Arabidopsis thaliana]
		BT100865	GQ0047_L07	invariant gene	NA	LowMedRange	NoTAIR	NA	NA	NA	NA	NA	NA	NA	NA	NA	NA	NA	NA	NA	NA	NA	NA
		BT100866	GQ0047_L09	high confidence variable gene	M1b	NA	NA	shoot phelloderm	NA	NA	NA	NA	NA	NA	NA	NA	NA	NA	NA	NA	NA	NA	NA	PF00332.13	Glycosyl hydrolases family 17	AT3G07320	O-Glycosyl hydrolases family 17 protein	UG|Psi.12682|gb|ES660441	Transcribed locus, weakly similar to XP_001764817.1 predicted protein [Physcomitrella patens subsp. patens]	UG|Pta.7533|gb|CF477551	Transcribed locus, weakly similar to XP_002975355.1 hypothetical protein SELMODRAFT_103308 [Selaginella moellendorffii]
		CO474018	GQ0047_L12	high confidence variable gene	M1b	NA	NA	NA	NA	NA	NA	NA	NA	NA	NA	NA	NA	NA	NA	NA	NA	NA	NA					UG|Psi.18753|gb|FD736567	Transcribed locus, moderately similar to XP_002283515.1 PREDICTED: hypothetical protein isoform 1 [Vitis vinifera]
		BT100867	GQ0047_L17	high confidence variable gene	M1b	NA	NA	NA	NA	NA	NA	NA	NA	NA	NA	NA	NA	NA	NA	NA	NA	NA	NA					UG|Psi.13381|gb|FD736493	Transcribed locus, moderately similar to XP_002284952.1 PREDICTED: similar to DELLA protein [Vitis vinifera]
		BT100868	GQ0047_M15	low confidence gene	M7a	NA	NA	NA	NA	NA	NA	NA	NA	NA	NA	NA	NA	NA	NA	NA	NA	NA	NA			AT5G66960	Prolyl oligopeptidase family protein
		BT100869	GQ0047_M24	low confidence gene	M3b	NA	NA	NA	NA	NA	NA	NA	NA	NA	NA	NA	NA	NA	NA	NA	NA	NA	NA
		BT100870	GQ0047_N05	low confidence gene	M3a	NA	NA	shoot phelloderm	NA	NA	NA	NA	NA	NA	NA	NA	NA	NA	NA	NA	NA	NA	NA					UG|Psi.3548|gb|EF087025	Clone WS02748_A11 unknown mRNA
		BT100871	GQ0047_P09	low confidence gene	M7a	NA	NA	NA	NA	NA	NA	NA	NA	NA	NA	NA	NA	NA	NA	NA	NA	NA	NA	PF10785.4	NADH-ubiquinone oxidoreductase complex I, 21 kDa subunit	AT4G16450	unknown protein	UG|Psi.6801|gb|DR544908	Clone WS02718_D06 unknown mRNA	UG|Pta.10410|gb|CO161100	Transcribed locus, moderately similar to NP_001061863.1 Os08g0431500 [Oryza sativa Japonica Group]
		BT100872	GQ0047_P17	low confidence gene	M6a	NA	NA	shoot phelloderm	NA	NA	NA	NA	NA	NA	NA	NA	NA	NA	NA	NA	NA	NA	NA	PF00415.13;PF13540.1	Regulator of chromosome condensation (RCC1) repeat;Regulator of chromosome condensation (RCC1) repeat	AT5G63860	UV-B-specific signaling component that orchestrates expression of a range of genes with vital UV-protective functions. Located in the nucleus and the cytosol. Associates with chromatin via histones. UV-B light promotes URV8 protein accumulation in the nucleus.	UG|Psi.3542|gb|EF677431	Clone WS02768_L10 unknown mRNA	UG|Pta.2756|gb|DR024708	Transcribed locus, weakly similar to XP_002309939.1 predicted protein [Populus trichocarpa]
		BT100873	GQ0047_P24	low confidence gene	unclassified	NA	NA	shoot phelloderm	NA	NA	NA	NA	NA	NA	NA	NA	NA	NA	NA	NA	NA	NA	NA	PF00067.17	Cytochrome P450	AT3G14690	putative cytochrome P450	UG|Psi.4578|gb|DR520986	Transcribed locus, weakly similar to XP_002266550.1 PREDICTED: hypothetical protein [Vitis vinifera]	UG|Pta.17514|gb|CF672377	Transcribed locus, weakly similar to NP_001043637.2 Os01g0628700 [Oryza sativa Japonica Group]
		BT100874	GQ0048_A09	invariant gene	NA	LowRange	NoTAIR	NA	NA	NA	NA	NA	NA	NA	NA	NA	NA	NA	NA	NA	NA	NA	NA
		BT100875	GQ0048_A17	high confidence variable gene	M4a	NA	NA	NA	NA	NA	NA	NA	NA	NA	NA	NA	NA	NA	NA	NA	NA	NA	NA			AT4G38520	Protein phosphatase 2C family protein	UG|Psi.14467|gb|BT123029	Clone WS0464_O22 unknown mRNA	UG|Pta.3227|gb|DR016548	Transcribed locus, moderately similar to NP_001058597.1 Os06g0717800 [Oryza sativa Japonica Group]
		GE474688	GQ0048_B08	low confidence gene	M7b	NA	NA	NA	NA	NA	NA	NA	NA	NA	NA	NA	NA	NA	NA	NA	NA	NA	NA	PF00027.24;PF01777.13	Cyclic nucleotide-binding domain;Ribosomal L27e protein family	AT2G20050	protein serine/threonine phosphatases	UG|Psi.6024|gb|ES256915	Clone WS04715_E18 unknown mRNA
		BT100876	GQ0048_F19	invariant gene	NA	LowRange	NoTAIR	NA	NA	NA	NA	NA	NA	NA	NA	NA	NA	NA	NA	NA	NA	NA	NA
		BT100878	GQ0048_G24	high confidence variable gene	M7b	NA	NA	NA	NA	51	897	NA	NA	NA	NA	NA	NA	NA	NA	NA	NA	NA	NA	PF02668.11	Taurine catabolism dioxygenase TauD, TfdA family	AT3G21360	2-oxoglutarate (2OG) and Fe(II)-dependent oxygenase superfamily protein	UG|Psi.5810|gb|BT070600	Clone WS02739_A13 unknown mRNA	UG|Pta.17315|gb|CV144868	Transcribed locus, weakly similar to NP_188773.1 clavaminate synthase-like protein [Arabidopsis thaliana]
		BT100879	GQ0048_I24	high confidence variable gene	M7b	NA	NA	shoot secondary xylem	NA	52	886	NA	NA	NA	NA	NA	NA	NA	NA	NA	NA	NA	NA	PF04970.8	Lecithin retinol acyltransferase	AT4G00905	NC domain-containing protein-related	UG|Psi.15598|gb|ES871061	Transcribed locus, weakly similar to NP_563621.1 NC domain-containing protein-related [Arabidopsis thaliana]	UG|Pta.11144|gb|DT633433	Transcribed locus, weakly similar to NP_566181.1 NC domain-containing protein [Arabidopsis thaliana]
		BT100880	GQ0048_J02	high confidence variable gene	M3a	NA	NA	NA	NA	NA	NA	NA	NA	NA	NA	NA	NA	NA	NA	NA	NA	NA	NA							UG|Pta.14598|gb|DR091050	Transcribed locus
		CO474541	GQ0048_J07	invariant gene	NA	LowMedRange	NoTAIR	NA	NA	NA	NA	NA	NA	NA	NA	NA	NA	NA	NA	NA	NA	NA	NA	PF00075.19;PF13456.1	RNase H;Reverse transcriptase-like			UG|Psi.19788|gb|BT122592	Clone WS0453_C22 unknown mRNA
		CO474117	GQ0048_K03	high confidence variable gene	M2a	NA	NA	shoot secondary xylem	NA	61	803	NA	NA	NA	NA	NA	NA	NA	NA	NA	NA	NA	NA	PF07250.6;PF05060.9	Glyoxal oxidase N-terminus;N-acetylglucosaminyltransferase II (MGAT2)	AT2G05320	beta-1,2-N-acetylglucosaminyltransferase II	UG|Psi.15650|gb|ES871683	Transcribed locus, moderately similar to XP_002268643.1 PREDICTED: hypothetical protein [Vitis vinifera]	UG|Pta.4400|gb|CX645527	Transcribed locus, weakly similar to NP_190963.1 glyoxal oxidase-related protein [Arabidopsis thaliana]
		BT100882	GQ0048_K15	invariant gene	NA	HighRange	ENR	NA	NA	NA	NA	NA	NA	NA	NA	NA	NA	NA	NA	NA	NA	NA	NA	PF00520.26;PF07885.11	Ion transport protein;Ion channel	AT5G55630	Encodes AtTPK1 (KCO1), a member of the Arabidopsis thaliana K+ channel family of AtTPK/KCO proteins. AtTPK1 is targeted to the vacuolar membrane. Forms homomeric ion channels in vivo. Voltage-independent and Ca2+-activated K+ channel. Activated by 14-3-3 proteins.	UG|Psi.16049|gb|ES877130	Transcribed locus, weakly similar to NP_200374.1 ATKCO1@ calcium-activated potassium channel/ ion channel/ outward rectifier potassium channel [Arabidopsis thaliana]	UG|Pta.17954|gb|CO164132	Transcribed locus, weakly similar to XP_002298862.1 outward rectifying potassium channel [Populus trichocarpa]
		BT100883	GQ0048_L17	invariant gene	NA	HighRange	ENR	NA	NA	NA	NA	NA	NA	NA	NA	NA	NA	NA	NA	NA	NA	NA	NA	PF00810.13	ER lumen protein retaining receptor	AT3G25040	Encodes ERD2b. a homolog of the yeast endoplasmic reticulum retention receptor ERD2. Mutations in ERD2b compromise EFR but not FLS2 signaling.	UG|Psi.510|gb|EF082669	Clone WS0299_I23 unknown mRNA	UG|Pta.7768|gb|DR689159	Transcribed locus, moderately similar to XP_002323781.1 predicted protein [Populus trichocarpa]
		BT100884	GQ0048_M07	high confidence variable gene	M1a	NA	NA	NA	NA	NA	NA	NA	NA	NA	NA	NA	NA	NA	NA	NA	NA	NA	NA	PF09335.6	SNARE associated Golgi protein	AT1G22850	SNARE associated Golgi protein family	UG|Psi.6984|gb|EF677948	Clone WS0279_M15 unknown mRNA	UG|Pta.16278|gb|DR050211	Transcribed locus, moderately similar to NP_001045020.1 Os01g0884900 [Oryza sativa (japonica cultivar-group)]
		CO472826	GQ0048_P02	high confidence variable gene	M1a	NA	NA	NA	NA	NA	NA	NA	NA	NA	NA	NA	NA	NA	NA	NA	NA	NA	NA
		DV970735	GQ0048_P21	high confidence variable gene	M5a	NA	NA	shoot secondary xylem	NA	NA	NA	NA	NA	NA	NA	NA	NA	NA	NA	NA	NA	NA	NA	PF10502.4;PF00717.18	Signal peptidase, peptidase S26;Peptidase S24-like	AT3G24590	Encodes a signal peptidase Plsp1 (plastidic type I signal peptidase 1). Required for thylakoid development. Functions in the maturation of the 75-kD component of the translocon at the outer envelope membrane of chloroplasts and oxygen evolving complex subunit 33 (OE33).	UG|Psi.4217|gb|EF677383	Clone WS02766_N15 unknown mRNA	UG|Pta.21969|gb|DR163237	Transcribed locus, weakly similar to NP_563628.1 Erythronate-4-phosphate dehydrogenase-like protein [Arabidopsis thaliana]
		BT100885	GQ0048_P22	low confidence gene	M7a	NA	NA	shoot secondary xylem	NA	NA	NA	NA	NA	NA	NA	NA	NA	NA	NA	NA	NA	NA	NA	PF03145.11	Seven in absentia protein family	AT3G58040	Encodes a RING finger domain containing protein that interacts with AtRAP2.2.	UG|Psi.2091|gb|BT071783	Clone WS0454_N20 unknown mRNA	UG|Pta.15920|gb|DR685252	Transcribed locus, strongly similar to XP_001758991.1 predicted protein [Physcomitrella patens subsp. patens]
		BT100886	GQ0049_A10	high confidence variable gene	M2a	NA	NA	shoot secondary xylem	NA	118	403	NA	NA	NA	NA	NA	NA	NA	NA	NA	NA	NA	NA	PF07731.9	Multicopper oxidase	AT5G07130	putative laccase, a member of laccase family of genes (17 members in Arabidopsis).	UG|Psi.14361|gb|EF677735	Clone WS02773_N08 unknown mRNA	UG|Pta.11375|gb|AF132120	Laccase (Lac2)
		BT100887	GQ0049_A18	invariant gene	NA	MedHighRange	NoTAIR	NA	NA	NA	NA	NA	NA	NA	NA	NA	NA	NA	NA	NA	NA	NA	NA	PF15348.1	Gemini of Cajal bodies-associated protein 8			UG|Psi.17543|gb|EF081696	Clone WS02715_O20 unknown mRNA
		BT100888	GQ0049_A19	low confidence gene	unclassified	NA	NA	NA	NA	NA	NA	NA	NA	NA	NA	NA	NA	NA	NA	NA	NA	NA	NA
		GT739756	GQ0049_A22	low confidence gene	M8b	NA	NA	NA	NA	NA	NA	NA	NA	NA	NA	NA	NA	NA	NA	NA	NA	NA	NA
		BT100889	GQ0049_C16	high confidence variable gene	M4a	NA	NA	shoot secondary xylem	NA	NA	NA	NA	NA	NA	NA	NA	NA	NA	NA	NA	NA	NA	NA	PF13833.1;PF13499.1;PF13405.1;PF13202.1;PF08726.5;PF00036.27	EF-hand domain pair;EF-hand domain pair;EF-hand domain;EF hand;Ca2+ insensitive EF hand;EF hand	AT5G37780	encodes a calmodulin that is involved in thigmomorphogenesis. Gene expression is rapidly induced upon a variety of abiotic stimuli, including water spray, subirrigation, wind, touch, wounding, or darkness.	UG|Psi.5651|gb|GH284797	Clone WS02719_O06 unknown mRNA	UG|Pta.3587|gb|DR023511	Transcribed locus, moderately similar to NP_031615.1 calmodulin [Mus musculus]
		BT100890	GQ0049_D02	high confidence variable gene	M5a	NA	NA	shoot phelloderm	NA	NA	NA	NA	NA	NA	NA	NA	NA	NA	NA	NA	NA	NA	NA					UG|Psi.1579|gb|CO220850	Transcribed locus	UG|Pta.13467|gb|CO170624	Transcribed locus
		BT100891	GQ0049_D15	high confidence variable gene	M2a	NA	NA	NA	NA	6	1829	NA	NA	NA	NA	NA	NA	NA	NA	NA	NA	NA	NA
		BT100892	GQ0049_E12	low confidence gene	M5b	NA	NA	NA	NA	NA	NA	NA	NA	NA	NA	NA	NA	NA	NA	NA	NA	NA	NA			AT1G19800	Encodes a permease-like protein involved in lipid transfer from the ER to the chloroplast, more specifically, transfer of phosphatidate across the chloroplast inner membrane. Mutant leaves accumulate trigalactosyldiacylglycerol, triacylglycerol and phosphatidate. Chloroplast lipids are altered in their fatty acid composition and as a consequence the development of chloroplasts in the mutants are …	UG|Psi.16442|gb|EF086102	Clone WS0278_D21 unknown mRNA	UG|Pta.8415|gb|DR101189	Transcribed locus, moderately similar to XP_001763740.1 ATP-binding cassette transporter, subfamily I, member 14, ABC component protein PpABCI14 [Physcomitrella patens subsp. patens]
		BT100893	GQ0049_G14	high confidence variable gene	M3a	NA	NA	NA	NA	NA	NA	NA	NA	NA	NA	NA	NA	NA	NA	NA	NA	NA	NA	PF00505.14	HMG (high mobility group) box			UG|Psi.15991|gb|BT123874	Clone WS04718_E10 unknown mRNA	UG|Pta.6039|gb|DT633394	Transcribed locus, weakly similar to NP_194111.1 HMG (high mobility group) box protein [Arabidopsis thaliana]
		BT100894	GQ0049_H12	high confidence variable gene	M11b	NA	NA	NA	NA	NA	NA	NA	NA	NA	NA	NA	NA	NA	NA	NA	NA	NA	NA	PF01490.13	Transmembrane amino acid transporter protein	AT1G77380	Amino acid permease which transports basic amino acids.	UG|Psi.6232|gb|EF085198	Clone WS0282_O05 unknown mRNA	UG|Pta.19607|gb|CX646859	Transcribed locus, weakly similar to XP_002285878.1 PREDICTED: hypothetical protein isoform 1 [Vitis vinifera]
		BT100895	GQ0049_H20	high confidence variable gene	M4b	NA	NA	NA	NA	NA	NA	NA	NA	NA	NA	NA	NA	NA	NA	NA	NA	NA	NA	PF00501.23;PF13193.1	AMP-binding enzyme;AMP-binding enzyme C-terminal domain	AT4G05160	Encodes a peroxisomal protein involved in the activation of fatty acids through esterification with CoA. At4g05160 preferentially activates fatty acids with medium chain length (C6:0 and C7:0) as well as even-numbered long-chain fatty acids (C14:0, C16:0 and C18:0). At4g05160 was also able to catalyze the conversion of OPC-6:0 to its CoA ester and is therefore thought to be involved in the peroxi…	UG|Psi.3269|gb|EF678429	Clone WS02920_J13 unknown mRNA	UG|Pta.19148|gb|DR024373	Transcribed locus, weakly similar to XP_002334423.1 predicted protein [Populus trichocarpa]
		BT100896	GQ0049_J05	low confidence gene	M1b	NA	NA	NA	NA	NA	NA	NA	NA	NA	NA	NA	NA	NA	NA	NA	NA	NA	NA			AT1G08410	P-loop containing nucleoside triphosphate hydrolases superfamily protein	UG|Psi.16006|gb|EF678359	Clone WS02917_E21 unknown mRNA	UG|Pta.18891|gb|CO364536	Transcribed locus, weakly similar to XP_001699204.1 hypothetical protein CHLREDRAFT_206017 [Chlamydomonas reinhardtii]
		BT100897	GQ0049_J10	invariant gene	NA	MedHighRange	NoGO	NA	NA	NA	NA	NA	NA	NA	NA	NA	NA	NA	NA	NA	NA	NA	NA	PF04765.8	Protein of unknown function (DUF616)	AT4G38500	Protein of unknown function (DUF616)	UG|Psi.7864|gb|ES859375	Transcribed locus, moderately similar to NP_568044.1 unknown protein [Arabidopsis thaliana]	UG|Pta.19127|gb|DR096440	Transcribed locus, moderately similar to NP_001067432.1 Os11g0198100 [Oryza sativa Japonica Group]
		BT100898	GQ0049_K04	high confidence variable gene	M2a	NA	NA	shoot secondary xylem	NA	155	259	NA	NA	NA	NA	NA	NA	NA	NA	NA	NA	NA	NA	PF12697.2;PF12695.2;PF07859.8;PF00135.23	Alpha/beta hydrolase family;Alpha/beta hydrolase family;alpha/beta hydrolase fold;Carboxylesterase family	AT5G16080	carboxyesterase 17 (CXE17)	UG|Psi.21034|gb|BT123401	Clone WS04712_M17 unknown mRNA	UG|Pta.22810|gb|DR689279	Transcribed locus, weakly similar to NP_001049607.1 Os03g0258200 [Oryza sativa Japonica Group]
		BT100899	GQ0049_L01	invariant gene	NA	LowRange	NoGO	NA	NA	NA	NA	NA	NA	NA	NA	NA	NA	NA	NA	NA	NA	NA	NA	PF00168.25	C2 domain	AT1G05500	Encodes a endomembrane-localized synaptotagmin. Synaptotagmin family proteins are calcium sensors that regulate exocytosis in mammalian cells.	UG|Psi.821|gb|EF678423	Clone WS02920_F04 unknown mRNA	UG|Pta.20075|gb|DN613104	Transcribed locus, weakly similar to XP_001777031.1 predicted protein [Physcomitrella patens subsp. patens]
		BT100900	GQ0049_L03	high confidence variable gene	M6b	NA	NA	shoot secondary xylem	NA	NA	NA	NA	NA	NA	NA	NA	NA	NA	NA	NA	NA	NA	NA	PF00201.13;PF04101.11	UDP-glucoronosyl and UDP-glucosyl transferase;Glycosyltransferase family 28 C-terminal domain	AT3G50740	UGT72E1 is an UDPG:coniferyl alcohol glucosyltransferase which specifically glucosylates sinapyl- and coniferyl aldehydes. The enzyme is thought to be involved in lignin metabolism.	UG|Psi.20491|gb|EF678400	Clone WS02919_N21 unknown mRNA	UG|Pta.13839|gb|DR091927	Transcribed locus, weakly similar to XP_001782728.1 predicted protein [Physcomitrella patens subsp. patens]
		BT100901	GQ0049_L16	high confidence variable gene	M2a	NA	NA	shoot secondary xylem	NA	59	821	NA	NA	NA	NA	NA	NA	NA	NA	NA	NA	NA	NA	PF03619.11	Organic solute transporter Ostalpha	AT3G05940	Protein of unknown function (DUF300)	UG|Psi.12040|gb|ES262931	Transcribed locus, weakly similar to XP_002990155.1 hypothetical protein SELMODRAFT_13182 [Selaginella moellendorffii]	UG|Pta.9509|gb|DR022151	Transcribed locus, moderately similar to XP_002987857.1 hypothetical protein SELMODRAFT_44885 [Selaginella moellendorffii]
		BT100902	GQ0049_M01	low confidence gene	M9b	NA	NA	shoot secondary xylem	NA	NA	NA	NA	NA	NA	NA	NA	NA	NA	NA	NA	NA	NA	NA	PF03000.9	NPH3 family	AT3G44820	Phototropic-responsive NPH3 family protein	UG|Psi.15266|gb|ES867300	Transcribed locus	UG|Pta.7190|gb|CF477082	Transcribed locus, weakly similar to XP_001774594.1 predicted protein [Physcomitrella patens subsp. patens]
		GT739757	GQ0049_M11	invariant gene	NA	LowRange	NoTAIR	NA	NA	NA	NA	NA	NA	NA	NA	NA	NA	NA	NA	NA	NA	NA	NA
		BT100903	GQ0049_M14	high confidence variable gene	M3b	NA	NA	shoot secondary xylem	NA	NA	NA	NA	NA	NA	NA	NA	NA	NA	NA	NA	NA	NA	NA	PF14309.1	Domain of unknown function (DUF4378)					UG|Pta.12398|gb|CF388663	Transcribed locus
		BT100904	GQ0049_O03	low confidence gene	M8b	NA	NA	NA	T3a	NA	NA	NA	NA	NA	NA	NA	NA	NA	NA	NA	NA	NA	NA	PF00578.16;PF02630.9	AhpC/TSA family;SCO1/SenC	AT3G08950	Encodes HCC1, homologue of the copper chaperone SCO1 (synthesis of cytochrome c oxidase 1) from the yeast Saccharomyces cerevisiae. SCO1 encodes a mitochondrial protein that is essential for the correct assembly of complex IV in the respiratory chain. HCC1 is localized in the mitochondrion. A chimeric yeast Sco1-Arabidopsis HCC1 protein complements yeast Sco1 activity. Embryos of hcc1 mutants bec…	UG|Psi.16558|gb|EF084874	Clone WS0284_J06 unknown mRNA	UG|Pta.3801|gb|DT634202	Transcribed locus, moderately similar to NP_001045964.1 Os02g0159700 [Oryza sativa Japonica Group]
		CO474516	GQ0049_O06	low confidence gene	M9b	NA	NA	NA	NA	NA	NA	NA	NA	NA	NA	NA	NA	NA	NA	NA	NA	NA	NA	PF09742.4	Dyggve-Melchior-Clausen syndrome protein	AT1G04200	FUNCTIONS IN: molecular_function unknown
		CO473275	GQ0049_P21	high confidence variable gene	M2a	NA	NA	shoot secondary xylem	NA	22	1340	NA	NA	NA	NA	NA	NA	NA	NA	NA	NA	NA	NA	PF13833.1;PF13202.1;PF00069.20;PF00036.27	EF-hand domain pair;EF hand;Protein kinase domain;EF hand	AT3G51850	member of Calcium Dependent Protein Kinase	UG|Psi.15403|gb|FD739298	Transcribed locus, weakly similar to XP_002266175.1 PREDICTED: hypothetical protein, partial [Vitis vinifera]	UG|Pta.8717|gb|DT637662	Transcribed locus, moderately similar to XP_002313342.1 predicted protein [Populus trichocarpa]
		BT100967	GQ0061_A08	invariant gene	NA	HighRange	ENR	NA	NA	NA	NA	NA	NA	NA	NA	NA	NA	NA	NA	NA	NA	NA	NA	PF06552.7	Plant specific mitochondrial import receptor subunit TOM20	AT3G27080	Component of the TOM complex involved in transport of nuclear-encoded mitochondrial proteins	UG|Psi.8573|gb|EF084016	Clone WS0272_C06 unknown mRNA	UG|Pta.959|gb|DT637590	Transcribed locus, moderately similar to XP_002269795.1 PREDICTED: hypothetical protein [Vitis vinifera]
		CK434435	GQ0061_A15	high confidence variable gene	M6a	NA	NA	NA	NA	NA	NA	NA	NA	NA	NA	NA	NA	NA	NA	NA	NA	NA	NA			AT3G26520	gamma tonoplast intrinsic protein 2 (TIP2). expressed throughout the plant and transcript level is increased upon NaCl or ABA treatments. NaCl stress-sensitive yeast mutant strains exhibit more resistance to salt when expressing this protein.	UG|Psi.12567|gb|ES659778	Transcribed locus, moderately similar to NP_181221.1 GAMMA-TIP (GAMMA TONOPLAST INTRINSIC PROTEIN)@ water channel [Arabidopsis thaliana]	UG|Pta.17591|gb|CN784885	Transcribed locus, moderately similar to NP_181221.1 aquaporin TIP1-1 [Arabidopsis thaliana]
		DV975028	GQ0061_A21	low confidence gene	M3a	NA	NA	NA	NA	NA	NA	NA	NA	NA	NA	NA	NA	NA	NA	NA	NA	NA	NA			AT5G55760	Encodes SRT1, a member of the SIR2 (sirtuin) family HDAC (histone deacetylase) (SRT1/AT5g55760, SRT2/AT5G09230).	UG|Psi.20978|gb|BT123318	Clone WS04711_N21 unknown mRNA	UG|Pta.22094|gb|DR180739	Transcribed locus, moderately similar to NP_200387.1 sirtuin 1 [Arabidopsis thaliana]
		BT100968	GQ0061_B03	high confidence variable gene	M6a	NA	NA	NA	NA	NA	NA	NA	NA	NA	NA	NA	NA	NA	NA	NA	NA	NA	NA	PF03168.8	Late embryogenesis abundant protein	AT1G54540	Late embryogenesis abundant (LEA) hydroxyproline-rich glycoprotein family	UG|Psi.2951|gb|EF086548	Clone WS02913_G15 unknown mRNA	UG|Pta.10740|gb|DT625919	Transcribed locus, weakly similar to XP_002263161.1 PREDICTED: hypothetical protein [Vitis vinifera]
		BT100969	GQ0061_B05	low confidence gene	M2b	NA	NA	shoot phelloderm	NA	NA	NA	NA	NA	NA	NA	NA	NA	NA	NA	NA	NA	NA	NA					UG|Psi.4222|gb|EF084371	Clone WS0271_O14 unknown mRNA	UG|Pta.34564|gb|DT627141	Transcribed locus, weakly similar to XP_002166974.1 PREDICTED: hypothetical protein [Hydra magnipapillata]
		BT100971	GQ0061_C09	invariant gene	NA	HighRange	NoENR	NA	NA	NA	NA	NA	NA	NA	NA	NA	NA	NA	NA	NA	NA	NA	NA			AT4G33060	Cyclophilin-like peptidyl-prolyl cis-trans isomerase family protein	UG|Psi.10052|gb|ES253245	Transcribed locus
		BT100972	GQ0061_D04	low confidence gene	M10b	NA	NA	NA	NA	NA	NA	NA	NA	NA	NA	NA	NA	NA	NA	NA	NA	NA	NA					UG|Psi.9115|gb|ES250072	Transcribed locus	UG|Pta.19853|gb|DT637495	Transcribed locus
		BT100973	GQ0061_D15	low confidence gene	M10b	NA	NA	NA	NA	NA	NA	NA	NA	NA	NA	NA	NA	NA	NA	NA	NA	NA	NA			AT3G16785	Encodes a member of the PXPH-PLD subfamily of phospholipase D proteins. This subfamily is novel structurally different from the majority of plant PLDs by having phox homology (PX) and pleckstrin homology (PH) domains. Involved regulating root development in response to nutrient limitation. Does not appear to be involved in root hair patterning. Not induced upon Pi starvation.
		BT100976	GQ0061_F04	high confidence variable gene	M2a	NA	NA	NA	NA	NA	NA	NA	NA	NA	NA	NA	NA	NA	NA	NA	NA	NA	NA
		BT100977	GQ0061_F20	high confidence variable gene	M3a	NA	NA	shoot phelloderm	NA	NA	NA	NA	NA	NA	NA	NA	NA	NA	NA	NA	NA	NA	NA	PF06405.6	Red chlorophyll catabolite reductase (RCC reductase)	AT4G37000	Mutants have spontaneous spreading cell death lesions and constitutive activation of defenses in the absence of pathogen infection. Its product was shown to display red chlorophyll catabolite reductase (RCCR), which catalyzes one step in the breakdown of the porphyrin component of chlorophyll. The enzyme was further assessed to be a Type-1 (pFCC-1-producing) RCCR.Upon P. syringae infection, ACD2 …	UG|Psi.19703|gb|BT122497	Clone WS0452_B07 unknown mRNA	UG|Pta.23728|gb|AM233532	Chloroplast partial mRNA for red chlorophyll catabolite reductase (rccr gene)
		GE475363	GQ0061_H23	invariant gene	NA	LowMedRange	NoTAIR	NA	NA	NA	NA	NA	NA	NA	NA	NA	NA	NA	NA	NA	NA	NA	NA					UG|Psi.21276|gb|BT123808	Clone WS04717_I22 unknown mRNA
		GE475365	GQ0061_J01	high confidence variable gene	M5a	NA	NA	NA	T2a	NA	NA	315	206	NA	NA	NA	NA	NA	NA	NA	NA	NA	NA	PF13450.1;PF07992.9;PF01593.19;PF01266.19;PF00890.19	NAD(P)-binding Rossmann-like domain;Pyridine nucleotide-disulphide oxidoreductase;Flavin containing amine oxidoreductase;FAD dependent oxidoreductase;FAD binding domain	AT3G59050	Encodes a polyamine oxidase.	UG|Psi.20464|gb|EF678645	Clone WS02930_A21 unknown mRNA	UG|Pta.16201|gb|DT636230	Transcribed locus, moderately similar to NP_181830.1 putative polyamine oxidase 2 [Arabidopsis thaliana]
		BT100978	GQ0061_J18	low confidence gene	M3b	NA	NA	shoot secondary xylem	NA	NA	NA	NA	NA	NA	NA	NA	NA	NA	NA	NA	NA	NA	NA			AT2G01460	P-loop containing nucleoside triphosphate hydrolases superfamily protein
		BT100979	GQ0061_K01	low confidence gene	M4a	NA	NA	NA	NA	NA	NA	NA	NA	NA	NA	NA	NA	NA	NA	NA	NA	NA	NA			AT4G24780	Pectin lyase-like superfamily protein	UG|Psi.11085|gb|ES257660	Transcribed locus, moderately similar to NP_567707.1 pectate lyase family protein [Arabidopsis thaliana]	UG|Pta.17005|gb|CF478684	Transcribed locus, moderately similar to NP_567707.1 putative pectate lyase 18 [Arabidopsis thaliana]
		BT100980	GQ0061_K12	high confidence variable gene	M3a	NA	NA	shoot phelloderm	NA	NA	NA	NA	NA	NA	NA	NA	NA	NA	NA	NA	NA	NA	NA	PF00676.15	Dehydrogenase E1 component	AT5G09300	Thiamin diphosphate-binding fold (THDP-binding) superfamily protein	UG|Psi.5739|gb|EF085852	Clone WS02727_F22 unknown mRNA	UG|Pta.15962|gb|DR688202	Transcribed locus, moderately similar to NP_974756.1 2-oxoisovalerate dehydrogenase E1 component, alpha subunit [Arabidopsis thaliana]
		BT100981	GQ0061_K21	high confidence variable gene	M1a	NA	NA	NA	NA	NA	NA	NA	NA	NA	NA	NA	NA	NA	NA	NA	NA	NA	NA					UG|Psi.2355|gb|CO220835	Transcribed locus
		BT100982	GQ0061_M18	high confidence variable gene	M3b	NA	NA	NA	NA	NA	NA	NA	NA	NA	NA	NA	NA	NA	NA	NA	NA	NA	NA	PF03110.9	SBP domain	AT1G20980	Encodes a nuclear plant-specific protein with features characteristic of a transcriptional regulator, including a nuclear localization signal sequence, a plant-specific DNA binding domain (the SBP box), and a protein interaction motif (ankyrin repeats). It unctions as a transcriptional regulator that plays a role not only in sensitivity to FB1, but also in the development of normal plant architec…	UG|Psi.3923|gb|EF083555	Clone WS02724_G12 unknown mRNA	UG|Pta.22390|gb|DR684325	Transcribed locus
		BT100983	GQ0061_P03	low confidence gene	M7a	NA	NA	NA	T1a	NA	NA	NA	NA	NA	NA	NA	NA	NA	426	267	Positive	Positive	positive			AT1G79590	Encodes one of 24 Arabidopsis syntaxins. Its mRNA has been shown to be expressed.	UG|Psi.8596|gb|ES248038	Transcribed locus, weakly similar to NP_001061436.1 Os08g0277900 [Oryza sativa Japonica Group]	UG|Pta.13797|gb|DR095653	Transcribed locus, weakly similar to NP_001045701.1 Os02g0119400 [Oryza sativa Japonica Group]
		BT100984	GQ0061_P24	high confidence variable gene	M6a	NA	NA	NA	NA	NA	NA	NA	NA	NA	NA	NA	NA	NA	NA	NA	NA	NA	NA			AT3G44670	Disease resistance protein (TIR-NBS-LRR class) family	UG|Psi.9341|gb|ES665118	Transcribed locus, weakly similar to XP_001777752.1 predicted protein [Physcomitrella patens subsp. patens]	UG|Pta.12956|gb|DR120481	Transcribed locus, weakly similar to XP_001765778.1 predicted protein [Physcomitrella patens subsp. patens]
		BT100905	GQ00610_A10	high confidence variable gene	M3a	NA	NA	NA	NA	NA	NA	NA	NA	NA	NA	NA	NA	NA	NA	NA	NA	NA	NA					UG|Psi.17089|gb|GW723107	Clone WS02750_B16 unknown mRNA	UG|Pta.13473|gb|CF473954	Transcribed locus
		BT100906	GQ00610_A14	low confidence gene	M5a	NA	NA	NA	NA	NA	NA	NA	NA	NA	NA	NA	NA	NA	NA	NA	NA	NA	NA	PF00487.19;PF01199.13	Fatty acid desaturase;Ribosomal protein L34e	AT3G12120	Major enzyme responsible for the synthesis of 18:2 fatty acids in the endoplasmic reticulum. Contains His-rich motifs, which contribute to the interaction with the electron donor cytochrome b5. Mutations in this gene suppress the low temperature-induced phenotype of Arabidopsis tocopherol-deficient mutant vte2.	UG|Psi.7378|gb|EF085056	Clone WS02718_O21 unknown mRNA	UG|Pta.10183|gb|DT625188	Transcribed locus, moderately similar to NP_001078140.1 omega-6 fatty acid desaturase, endoplasmic reticulum [Arabidopsis thaliana]
		BT100907	GQ00610_B02	high confidence variable gene	M1b	NA	NA	shoot secondary xylem	NA	NA	NA	NA	NA	NA	NA	NA	NA	NA	NA	NA	NA	NA	NA			AT3G55480	Encodes PAT2, a putative beta-subunit of adaptor protein complex 3 (AP-3) that can partially complement the corresponding yeast mutant. Mediates the biogenesis and function of lytic vacuoles.			UG|Pta.11733|gb|DR051484	Transcribed locus
		BT100908	GQ00610_B16	low confidence gene	M4a	NA	NA	NA	NA	NA	NA	NA	NA	NA	NA	NA	NA	NA	NA	NA	NA	NA	NA	PF01566.13	Natural resistance-associated macrophage protein	AT1G15960	member of Nramp2 family	UG|Psi.20711|gb|EF676616	Clone WS02744_J10 unknown mRNA	UG|Pta.17237|gb|DT632130	Transcribed locus, moderately similar to NP_178198.1 metal transporter Nramp1 [Arabidopsis thaliana]
		BT100909	GQ00610_C24	high confidence variable gene	M3a	NA	NA	NA	NA	NA	NA	NA	NA	NA	NA	NA	NA	NA	NA	NA	NA	NA	NA	PF00931.17	NB-ARC domain			UG|Psi.14930|gb|ES863726	Transcribed locus
		BT100910	GQ00610_D13	high confidence variable gene	M3b	NA	NA	NA	NA	NA	NA	NA	NA	NA	NA	NA	NA	NA	NA	NA	NA	NA	NA
		BT100911	GQ00610_E02	high confidence variable gene	M4a	NA	NA	NA	NA	NA	NA	NA	NA	NA	NA	NA	NA	NA	NA	NA	NA	NA	NA					UG|Psi.5825|gb|ES869224	Clone WS02715_F22 unknown mRNA	UG|Pta.12982|gb|DR689055	Transcribed locus, weakly similar to XP_002986820.1 hypothetical protein SELMODRAFT_450850 [Selaginella moellendorffii]
		BT100912	GQ00610_E11	high confidence variable gene	M1b	NA	NA	NA	NA	NA	NA	NA	NA	NA	NA	NA	NA	NA	NA	NA	NA	NA	NA					UG|Psi.19804|gb|GH284059	Transcribed locus
		BT100914	GQ00610_H12	high confidence variable gene	M2b	NA	NA	NA	NA	1	2171	NA	NA	NA	NA	NA	NA	NA	NA	NA	NA	NA	NA	PF12937.2;PF00646.28	F-box-like;F-box domain					UG|Pta.19764|gb|DR109829	Transcribed locus, moderately similar to XP_002285607.1 PREDICTED: hypothetical protein [Vitis vinifera]
		BT100915	GQ00610_I04	high confidence variable gene	M5a	NA	NA	NA	NA	NA	NA	NA	NA	NA	NA	NA	NA	NA	NA	NA	NA	NA	NA					UG|Psi.20051|gb|BT122990	Clone WS0464_F12 unknown mRNA
		CO475426	GQ00610_I17	high confidence variable gene	M9b	NA	NA	NA	NA	NA	NA	NA	NA	NA	NA	NA	NA	NA	NA	NA	NA	NA	NA
		BT100916	GQ00610_J01	invariant gene	NA	LowRange	ENR	NA	NA	NA	NA	NA	NA	NA	NA	NA	NA	NA	NA	NA	NA	NA	NA			AT2G36850	Encodes GSL8, a member of the Glucan Synthase-Like (GSL) family believed to be involved in the synthesis of the cell wall component callose. GSL8 is required for male gametophyte development and plant growth. Has a role in entry of microspores into mitosis. Also refer to GSL10 (At3g07160).
		BT100917	GQ00610_K16	high confidence variable gene	M6a	NA	NA	NA	T2b	NA	NA	NA	NA	NA	NA	NA	NA	NA	205	558	NA	NA	NA					UG|Psi.11620|gb|FD734751	Transcribed locus
		BT100918	GQ00610_L22	low confidence gene	M10a	NA	NA	NA	NA	NA	NA	NA	NA	NA	NA	NA	NA	NA	NA	NA	NA	NA	NA
		BT100919	GQ00610_M04	low confidence gene	M9b	NA	NA	NA	NA	NA	NA	NA	NA	NA	NA	NA	NA	NA	NA	NA	NA	NA	NA			AT5G54440	Encodes a putative TRAPPII tethering factor required for cell plate assembly during cytokinesis.			UG|Pta.12489|gb|DR049638	Transcribed locus, weakly similar to XP_002272739.1 PREDICTED: hypothetical protein [Vitis vinifera]
		BT100920	GQ00610_M15	invariant gene	NA	HighRange	ENR	NA	NA	NA	NA	NA	NA	NA	NA	NA	NA	NA	NA	NA	NA	NA	NA	PF00313.17;PF08206.6	Cold-shock' DNA-binding domain;Ribonuclease B OB domain	AT4G38680	Encodes a glycine-rich protein that binds nucleic acids and promotes DNA melting. Its transcript and protein levels are up-regulated in response to cold treatment with protein levels peaking earlier in shoots (~10-14 days) than in roots (~21 days). It is normally expressed in meristematic regions and developing tissues where cell division occurs. RNAi and antisense lines with lower levels of CSP2…	UG|Psi.7068|gb|EF082948	Clone WS0274_C05 unknown mRNA	UG|Pta.3176|gb|CN784891	Transcribed locus, moderately similar to XP_776798.1 hypothetical protein CNBC2890 [Cryptococcus neoformans var. neoformans B-3501A]
		BT100921	GQ00610_N08	high confidence variable gene	M4b	NA	NA	NA	NA	NA	NA	NA	NA	NA	NA	NA	NA	NA	NA	NA	NA	NA	NA	PF03763.8;PF03766.8	Remorin, C-terminal region;Remorin, N-terminal region	AT3G61260	Remorin family protein	UG|Psi.5773|gb|EF083970	Clone WS02713_H24 unknown mRNA	UG|Pta.8099|gb|CO160943	Transcribed locus, weakly similar to NP_001053409.1 Os04g0533300 [Oryza sativa Japonica Group]
		BT100922	GQ00610_O01	high confidence variable gene	M2a	NA	NA	shoot secondary xylem	NA	43	980	NA	NA	NA	NA	NA	NA	NA	NA	NA	NA	NA	NA			AT5G65170	VQ motif-containing protein	UG|Psi.18708|gb|FD736137	Transcribed locus	UG|Pta.16717|gb|DR159708	Transcribed locus, weakly similar to XP_002262865.1 PREDICTED: hypothetical protein [Vitis vinifera]
		BT100924	GQ00610_O15	high confidence variable gene	M2b	NA	NA	shoot phelloderm	NA	81	634	NA	NA	NA	NA	NA	NA	NA	NA	NA	NA	NA	NA	PF00403.21	Heavy-metal-associated domain	AT2G18196	Heavy metal transport/detoxification superfamily protein	UG|Psi.6133|gb|EF081931	Clone WS02711_I06 unknown mRNA	UG|Pta.658|gb|CO369576	Transcribed locus, weakly similar to XP_002277877.1 PREDICTED: hypothetical protein [Vitis vinifera]
		BT100925	GQ00610_P11	high confidence variable gene	M2a	NA	NA	NA	T2a	24	1290	265	324	1	174	NA	NA	NA	NA	NA	NA	NA	NA
		BT100926	GQ00610_P15	low confidence gene	unclassified	NA	NA	NA	NA	NA	NA	NA	NA	NA	NA	NA	NA	NA	NA	NA	NA	NA	NA					UG|Psi.688|gb|BT123278	Clone WS04711_D08 unknown mRNA
		BT100927	GQ00610_P18	invariant gene	NA	LowMedRange	NoTAIR	NA	NA	NA	NA	NA	NA	NA	NA	NA	NA	NA	NA	NA	NA	NA	NA
		BT100928	GQ00611_A01	low confidence gene	M3a	NA	NA	NA	NA	NA	NA	NA	NA	NA	NA	NA	NA	NA	NA	NA	NA	NA	NA	PF03447.11;PF00742.14	Homoserine dehydrogenase, NAD binding domain;Homoserine dehydrogenase	AT4G19710	Encodes a bifunctional aspartate kinase/homoserine dehydrogenase. These two activities catalyze the first and the third steps toward the synthesis of the essential amino acids threonine, isoleucine and methionine.	UG|Psi.8118|gb|BT124699	Clone WS0477_H13 unknown mRNA	UG|Pta.17134|gb|DR163938	Transcribed locus, moderately similar to NP_001061592.1 Os08g0342400 [Oryza sativa Japonica Group]
		BT100929	GQ00611_A21	invariant gene	NA	LowRange	ENR	NA	NA	NA	NA	NA	NA	NA	NA	NA	NA	NA	NA	NA	NA	NA	NA			AT1G70940	A regulator of auxin efflux and involved in differential growth. PIN3 is expressed in gravity-sensing tissues, with PIN3 protein accumulating predominantly at the lateral cell surface. PIN3 localizes to the plasma membrane and to vesicles. In roots, PIN3 is expressed without pronounced polarity in tiers two and three of the columella cells, at the basal side of vascular cells, and to the lateral …			UG|Pta.19141|gb|DR058102	Transcribed locus, moderately similar to XP_002312436.1 auxin efflux carrier component [Populus trichocarpa]
		BT100930	GQ00611_B24	low confidence gene	M3a	NA	NA	NA	NA	NA	NA	NA	NA	NA	NA	NA	NA	NA	NA	NA	NA	NA	NA	PF00326.16;PF02897.10	Prolyl oligopeptidase family;Prolyl oligopeptidase, N-terminal beta-propeller domain	AT1G76140	Prolyl oligopeptidase family protein	UG|Psi.8988|gb|FD730076	Transcribed locus, moderately similar to NP_173463.1 prolyl oligopeptidase, putative / prolyl endopeptidase, putative / post-proline cleaving enzyme, putative [Arabidopsis thaliana]	UG|Pta.8476|gb|DT634934	Transcribed locus, moderately similar to XP_002301932.1 predicted protein [Populus trichocarpa]
		GE475101	GQ00611_C08	low confidence gene	M7b	NA	NA	NA	NA	NA	NA	NA	NA	NA	NA	NA	NA	NA	NA	NA	NA	NA	NA	PF01777.13	Ribosomal L27e protein family	AT2G32220	Ribosomal L27e protein family	UG|Psi.3893|gb|FD746396	Clone WS02812_K16 unknown mRNA	UG|Pta.597|gb|AW010342	Transcribed locus, moderately similar to XP_002277425.1 PREDICTED: hypothetical protein [Vitis vinifera]
		BT100931	GQ00611_C18	high confidence variable gene	M1b	NA	NA	NA	NA	NA	NA	NA	NA	NA	NA	NA	NA	NA	NA	NA	NA	NA	NA
		BT100932	GQ00611_D11	high confidence variable gene	M1b	NA	NA	NA	NA	NA	NA	NA	NA	NA	NA	NA	NA	NA	NA	NA	NA	NA	NA					UG|Psi.12860|gb|ES666659	Transcribed locus	UG|Pta.11720|gb|DR168712	Transcribed locus
		BT100934	GQ00611_H03	high confidence variable gene	M5a	NA	NA	NA	NA	NA	NA	NA	NA	NA	NA	NA	NA	NA	NA	NA	NA	NA	NA	PF09439.5;PF08477.8;PF04670.7;PF01926.18;PF00071.17;PF00025.16;PF00009.22	Signal recognition particle receptor beta subunit;Miro-like protein;Gtr1/RagA G protein conserved region;50S ribosome-binding GTPase;Ras family;ADP-ribosylation factor family;Elongation factor Tu GTP binding domain	AT1G02130	Belongs to the Rab1 GTPase subfamily. This small GTP-binding protein is required in ER to Golgi transportation.	UG|Psi.7459|gb|BT071594	Clone WS02926_J12 unknown mRNA	UG|Pta.5890|gb|DT637816	Transcribed locus, moderately similar to NP_033022.1 ras-related protein Rab-1A [Mus musculus]
		BT100935	GQ00611_H18	high confidence variable gene	M3a	NA	NA	shoot phelloderm	NA	NA	NA	NA	NA	NA	NA	NA	NA	NA	NA	NA	NA	NA	NA	PF13456.1	Reverse transcriptase-like			UG|Psi.20267|gb|GH290357	Transcribed locus	UG|Pta.21179|gb|DR096029	Transcribed locus
		BT100938	GQ00611_I22	high confidence variable gene	M3a	NA	NA	shoot phelloderm	NA	NA	NA	NA	NA	NA	NA	NA	NA	NA	NA	NA	NA	NA	NA	PF05512.6;PF01476.15	AWPM-19-like family;LysM domain	AT1G29520	AWPM-19-like family protein	UG|Psi.16583|gb|EF087854	Clone WS02918_J17 unknown mRNA	UG|Pta.4581|gb|DR015522	Transcribed locus, weakly similar to NP_174245.1 AWPM19-like protein [Arabidopsis thaliana]
		BT100939	GQ00611_J01	high confidence variable gene	M6a	NA	NA	NA	NA	NA	NA	NA	NA	NA	NA	NA	NA	NA	NA	NA	NA	NA	NA
		BT100940	GQ00611_J18	high confidence variable gene	M7a	NA	NA	NA	NA	3	1999	NA	NA	NA	NA	NA	NA	NA	NA	NA	NA	NA	NA			AT3G55390	Uncharacterised protein family (UPF0497)	UG|Psi.3806|gb|DR536953	Transcribed locus, weakly similar to NP_191099.1 integral membrane family protein [Arabidopsis thaliana]	UG|Pta.19458|gb|CV134966	Transcribed locus, weakly similar to XP_002283841.1 PREDICTED: hypothetical protein [Vitis vinifera]
		CO475534	GQ00611_M06	high confidence variable gene	M5a	NA	NA	NA	NA	NA	NA	NA	NA	NA	NA	NA	NA	NA	NA	NA	NA	NA	NA	PF00561.15	alpha/beta hydrolase fold	AT3G51000	alpha/beta-Hydrolases superfamily protein	UG|Psi.2411|gb|BT124032	Clone WS04719_N15 unknown mRNA	UG|Pta.336|gb|DR020650	Transcribed locus, weakly similar to XP_002267227.1 PREDICTED: hypothetical protein [Vitis vinifera]
		BT100942	GQ00611_M09	invariant gene	NA	LowMedRange	NoTAIR	NA	NA	NA	NA	NA	NA	NA	NA	NA	NA	NA	NA	NA	NA	NA	NA
		BT100943	GQ00611_M16	high confidence variable gene	M4a	NA	NA	NA	NA	NA	NA	NA	NA	NA	NA	NA	NA	NA	NA	NA	NA	NA	NA	PF12906.2	RING-variant domain	AT2G01275	RING/FYVE/PHD zinc finger superfamily protein	UG|Psi.9157|gb|FD739398	Transcribed locus, weakly similar to NP_034803.2 keratin-associated protein 6-2 [Mus musculus]	UG|Pta.20939|gb|DR743606	Transcribed locus, weakly similar to NP_001064729.1 Os10g0450900 [Oryza sativa Japonica Group]
		BT100944	GQ00611_N11	low confidence gene	M8b	NA	NA	NA	NA	NA	NA	NA	NA	NA	NA	NA	NA	NA	NA	NA	NA	NA	NA
		BT100945	GQ00611_N18	high confidence variable gene	M9b	NA	NA	NA	NA	NA	NA	NA	NA	NA	NA	NA	NA	NA	NA	NA	NA	NA	NA			AT2G39940	Encodes a protein containing Leu-rich repeats and a degenerate F-box motif. Associates with AtCUL1, AtRbx1, and the Skp1-like proteins ASK1 and ASK2 to assemble SCF COI1 ubiquitin-ligase complexes in planta. A single amino acid substitution in the F-box motif of COI1 abolishes the formation of the SCF(COI1) complexes and results in loss of the JA response. Required for wound- and jasmonates-induc…	UG|Psi.1510|gb|EF678013	Clone WS02817_O02 unknown mRNA	UG|Pta.19452|gb|DT625329	Transcribed locus, weakly similar to NP_001055700.1 Os05g0449500 [Oryza sativa Japonica Group]
		BT100946	GQ00611_O15	high confidence variable gene	M3a	NA	NA	shoot phelloderm	T1a	NA	NA	NA	NA	NA	NA	NA	NA	NA	469	125	Positive	Positive	positive	PF02298.12	Plastocyanin-like domain	AT5G57920	early nodulin-like protein 10 (ENODL10)	UG|Psi.10515|gb|ES255053	Transcribed locus, weakly similar to NP_001058376.1 Os06g0681200 [Oryza sativa Japonica Group]	UG|Pta.12324|gb|CO165039	Transcribed locus, weakly similar to XP_002275206.1 PREDICTED: hypothetical protein [Vitis vinifera]
		CO476353	GQ00611_P07	high confidence variable gene	M5a	NA	NA	NA	NA	NA	NA	NA	NA	NA	NA	NA	NA	NA	NA	NA	NA	NA	NA					UG|Psi.16447|gb|EF082236	Clone WS02711_I14 unknown mRNA
		BT100947	GQ00611_P17	low confidence gene	M4a	NA	NA	NA	NA	NA	NA	NA	NA	NA	NA	NA	NA	NA	NA	NA	NA	NA	NA	PF02496.11	ABA/WDS induced protein					UG|Pta.34681|gb|CX646579	Transcribed locus, weakly similar to NP_001065841.1 Os11g0167800 [Oryza sativa Japonica Group]
		BT100948	GQ00611_P23	high confidence variable gene	M8b	NA	NA	shoot secondary xylem	NA	NA	NA	NA	NA	NA	NA	NA	NA	NA	NA	NA	NA	NA	NA	PF03124.9	EXS family	AT1G68740	Encodes PHO1	UG|Psi.10828|gb|ES256482	Transcribed locus	UG|Pta.18506|gb|DR120496	Transcribed locus, weakly similar to NP_564940.1 phosphate transporter PHO1-1 [Arabidopsis thaliana]
		BT100949	GQ00612_B02	high confidence variable gene	M4a	NA	NA	NA	NA	NA	NA	NA	NA	NA	NA	NA	NA	NA	NA	NA	NA	NA	NA					UG|Psi.1118|gb|ES862981	Clone WS02717_F12 unknown mRNA	UG|Pta.11890|gb|DN626904	Transcribed locus
		BT100950	GQ00612_B08	high confidence variable gene	M5a	NA	NA	NA	NA	NA	NA	NA	NA	NA	NA	NA	NA	NA	NA	NA	NA	NA	NA	PF00294.19;PF01256.12;PF08543.7	pfkB family carbohydrate kinase;Carbohydrate kinase;Phosphomethylpyrimidine kinase	AT1G17160	pfkB-like carbohydrate kinase family protein	UG|Psi.14778|gb|ES864657	Transcribed locus, weakly similar to XP_001773916.1 predicted protein [Physcomitrella patens subsp. patens]	UG|Pta.7103|gb|DR695028	Transcribed locus, moderately similar to XP_001773916.1 predicted protein [Physcomitrella patens subsp. patens]
		CO476762	GQ00612_B16	high confidence variable gene	M6a	NA	NA	shoot phelloderm	T1a	NA	NA	NA	NA	NA	NA	NA	NA	NA	401	323	Positive	Positive	positive	PF04043.10	Plant invertase/pectin methylesterase inhibitor	AT2G01610	Plant invertase/pectin methylesterase inhibitor superfamily protein	UG|Psi.218|gb|DR543652	Transcribed locus, weakly similar to XP_002304432.1 predicted protein [Populus trichocarpa]	UG|Pta.17133|gb|CV032500	Transcribed locus, weakly similar to XP_002284784.1 PREDICTED: hypothetical protein [Vitis vinifera]
		BT100951	GQ00612_B23	high confidence variable gene	M6a	NA	NA	shoot phelloderm	NA	NA	NA	NA	NA	NA	NA	NA	NA	NA	NA	NA	NA	NA	NA	PF02519.9	Auxin responsive protein	AT5G20820	SAUR-like auxin-responsive protein family	UG|Psi.21110|gb|BT123528	Clone WS04714_F10 unknown mRNA	UG|Pta.12445|gb|CV139066	Transcribed locus, weakly similar to XP_002267636.1 PREDICTED: hypothetical protein [Vitis vinifera]
		BT100952	GQ00612_C09	high confidence variable gene	M5a	NA	NA	NA	NA	NA	NA	NA	NA	NA	NA	NA	NA	NA	NA	NA	NA	NA	NA			AT5G67130	PLC-like phosphodiesterases superfamily protein	UG|Psi.20950|gb|BT123276	Clone WS04711_D01 unknown mRNA
		BT100953	GQ00612_D04	high confidence variable gene	M7a	NA	NA	shoot phelloderm	T1a	31	1148	NA	NA	NA	NA	NA	NA	NA	360	401	Positive	Positive	positive	PF08545.5;PF08541.5;PF08392.7;PF02797.10;PF00195.14	3-Oxoacyl-[acyl-carrier-protein (ACP)] synthase III;3-Oxoacyl-[acyl-carrier-protein (ACP)] synthase III C terminal;FAE1/Type III polyketide synthase-like protein;Chalcone and stilbene synthases, C-terminal domain;Chalcone and stilbene synthases, N-terminal domain	AT5G13930	Encodes chalcone synthase (CHS), a key enzyme involved in the biosynthesis of flavonoids. Required for the accumulation of purple anthocyanins in leaves and stems. Also involved in the regulation of auxin transport and the modulation of root gravitropism.	UG|Psi.16303|gb|EF084483	Clone WS02717_A18 unknown mRNA	UG|Pta.15022|gb|DT627055	Transcribed locus, moderately similar to NP_196897.1 chalcone synthase [Arabidopsis thaliana]
		BT100954	GQ00612_D23	low confidence gene	M7a	NA	NA	NA	NA	NA	NA	NA	NA	NA	NA	NA	NA	NA	NA	NA	NA	NA	NA			AT5G09400	potassium transporter	UG|Psi.19665|gb|BT122450	Clone WS0451_K18 unknown mRNA	UG|Pta.21350|gb|DR072769	Transcribed locus, weakly similar to XP_002264951.1 PREDICTED: hypothetical protein [Vitis vinifera]
		BT100955	GQ00612_E15	low confidence gene	M6b	NA	NA	NA	NA	NA	NA	NA	NA	NA	NA	NA	NA	NA	NA	NA	NA	NA	NA	PF13417.1;PF13410.1;PF13409.1;PF02798.15;PF00043.20	Glutathione S-transferase, N-terminal domain;Glutathione S-transferase, C-terminal domain;Glutathione S-transferase, N-terminal domain;Glutathione S-transferase, N-terminal domain;Glutathione S-transferase, C-terminal domain	AT2G02380	Encodes glutathione transferase belonging to the zeta class of GSTs. Naming convention according to Wagner et al. (2002).	UG|Psi.14940|gb|EF085174	Clone WS02725_O22 unknown mRNA	UG|Pta.3175|gb|DT632591	Transcribed locus, weakly similar to XP_002273077.1 PREDICTED: hypothetical protein [Vitis vinifera]
		BT100956	GQ00612_E21	low confidence gene	M3b	NA	NA	NA	NA	NA	NA	NA	NA	NA	NA	NA	NA	NA	NA	NA	NA	NA	NA
		BT100957	GQ00612_F02	invariant gene	NA	MedHighRange	NoGO	NA	NA	NA	NA	NA	NA	NA	NA	NA	NA	NA	NA	NA	NA	NA	NA			AT2G45990	unknown protein	UG|Psi.4667|gb|EF087362	Clone WS02757_L09 unknown mRNA	UG|Pta.17174|gb|DR690343	Transcribed locus, moderately similar to XP_002275801.1 PREDICTED: hypothetical protein [Vitis vinifera]
		BT100958	GQ00612_F12	low confidence gene	M1b	NA	NA	NA	NA	NA	NA	NA	NA	NA	NA	NA	NA	NA	NA	NA	NA	NA	NA	PF01142.13	tRNA pseudouridine synthase D (TruD)	AT3G04820	Pseudouridine synthase family protein	UG|Psi.21114|gb|BT123531	Clone WS04714_F18 unknown mRNA
		CO476091	GQ00612_G02	low confidence gene	M4b	NA	NA	NA	NA	NA	NA	NA	NA	NA	NA	NA	NA	NA	NA	NA	NA	NA	NA			AT5G44510	Encodes TAO1 (Target of AvrB Operation), a TIR-NB-LRR protein that contributes to disease resistance induced by the Pseudomonas syringae effector AvrB.	UG|Psi.13842|gb|EF676988	Clone WS02759_J18 unknown mRNA	UG|Pta.19813|gb|DR385013	Transcribed locus, weakly similar to XP_001777752.1 predicted protein [Physcomitrella patens subsp. patens]
		BT100959	GQ00612_H02	high confidence variable gene	M2a	NA	NA	shoot secondary xylem	NA	149	286	NA	NA	NA	NA	NA	NA	NA	NA	NA	NA	NA	NA			AT3G06145	unknown protein	UG|Psi.17434|gb|EF082955	Clone WS02710_C13 unknown mRNA	UG|Pta.16881|gb|DR116600	Transcribed locus, weakly similar to XP_002277630.1 PREDICTED: hypothetical protein [Vitis vinifera]
		BT100960	GQ00612_H05	low confidence gene	M3a	NA	NA	shoot phelloderm	NA	NA	NA	NA	NA	NA	NA	NA	NA	NA	NA	NA	NA	NA	NA			AT1G78580	Encodes an enzyme putatively involved in trehalose biosynthesis. The protein has a trehalose synthase (TPS)-like domain but no trehalose phosphatase (TPP)-like domain. ATTPS1 is able to complement yeast tps1 mutants in vivo. The gene product modulates cell growth but not cell differentiation by determining cell wall deposition and cell division.
		BT100961	GQ00612_I02	low confidence gene	M1b	NA	NA	NA	NA	NA	NA	NA	NA	NA	NA	NA	NA	NA	NA	NA	NA	NA	NA	PF02469.17	Fasciclin domain	AT3G46550	Isolated in a screen for salt hypersensitive mutants. Mutants have thinner cell walls, abnormal siliques and root growth is inhibited under salt stress. The gene has similarity to arabinogalactan proteins and domains associated with cell adhesion.	UG|Psi.8713|gb|FD744063	Clone WS0443_M01 unknown mRNA	UG|Pta.13539|gb|DT632322	Transcribed locus, weakly similar to NP_001183114.1 hypothetical protein LOC100501481 [Zea mays]
		BT100962	GQ00612_I03	invariant gene	NA	MedHighRange	NoTAIR	NA	NA	NA	NA	NA	NA	NA	NA	NA	NA	NA	NA	NA	NA	NA	NA					UG|Psi.15195|gb|ES866486	Transcribed locus
		BT100963	GQ00612_J13	invariant gene	NA	LowMedRange	NoTAIR	NA	NA	NA	NA	NA	NA	NA	NA	NA	NA	NA	NA	NA	NA	NA	NA					UG|Psi.20997|gb|BT123338	Clone WS04712_B13 unknown mRNA	UG|Pta.17140|gb|DR164006	Transcribed locus, weakly similar to NP_190664.1 disease resistance RPP13-like protein 4 [Arabidopsis thaliana]
		BT100964	GQ00612_K12	low confidence gene	M9a	NA	NA	NA	NA	NA	NA	NA	NA	NA	NA	NA	NA	NA	NA	NA	NA	NA	NA			AT5G41750	Disease resistance protein (TIR-NBS-LRR class) family	UG|Psi.15827|gb|ES874064	Clone WS02924_O22 unknown mRNA	UG|Pta.124|gb|AY091560	NBS/LRR
		CO475201	GQ00612_N05	invariant gene	NA	MedHighRange	NoTAIR	NA	NA	NA	NA	NA	NA	NA	NA	NA	NA	NA	NA	NA	NA	NA	NA
		BT100965	GQ00612_O08	low confidence gene	M10a	NA	NA	NA	NA	NA	NA	NA	NA	NA	NA	NA	NA	NA	NA	NA	NA	NA	NA
		BT100985	GQ0062_A21	high confidence variable gene	M1a	NA	NA	NA	NA	NA	NA	NA	NA	NA	NA	NA	NA	NA	NA	NA	NA	NA	NA					UG|Psi.6886|gb|CO222100	Transcribed locus	UG|Pta.3663|gb|AW043084	Transcribed locus
		BT100986	GQ0062_C09	invariant gene	NA	MedHighRange	NoTAIR	NA	NA	NA	NA	NA	NA	NA	NA	NA	NA	NA	NA	NA	NA	NA	NA
		CK435510	GQ0062_D20	high confidence variable gene	M1a	NA	NA	NA	NA	NA	NA	NA	NA	NA	NA	NA	NA	NA	NA	NA	NA	NA	NA	PF14432.1;PF13812.1;PF13041.1;PF12854.2;PF01535.15	DYW family of nucleic acid deaminases;Pentatricopeptide repeat domain;PPR repeat family;PPR repeat;PPR repeat	AT1G68930	pentatricopeptide (PPR) repeat-containing protein	UG|Psi.20874|gb|BT123173	Clone WS0467_K15 unknown mRNA	UG|Pta.19297|gb|CV033208	Transcribed locus, weakly similar to XP_002284545.1 PREDICTED: hypothetical protein [Vitis vinifera]
		BT100987	GQ0062_D21	high confidence variable gene	M5a	NA	NA	shoot phelloderm	NA	NA	NA	NA	NA	NA	NA	NA	NA	NA	NA	NA	NA	NA	NA	PF03195.9	Protein of unknown function DUF260	AT1G67100	LOB domain-containing protein 40 (LBD40)	UG|Psi.13217|gb|ES664248	Transcribed locus	UG|Pta.34604|gb|DR167980	Transcribed locus, moderately similar to NP_001043169.1 Os01g0511000 [Oryza sativa Japonica Group]
		BT100988	GQ0062_E06	high confidence variable gene	M5a	NA	NA	NA	NA	NA	NA	NA	NA	NA	NA	NA	NA	NA	NA	NA	NA	NA	NA
		BT100989	GQ0062_E09	invariant gene	NA	LowRange	NoTAIR	NA	NA	NA	NA	NA	NA	NA	NA	NA	NA	NA	NA	NA	NA	NA	NA
		BT100990	GQ0062_E11	low confidence gene	M1b	NA	NA	NA	NA	NA	NA	NA	NA	NA	NA	NA	NA	NA	NA	NA	NA	NA	NA
		BT100991	GQ0062_G17	high confidence variable gene	M5b	NA	NA	NA	NA	NA	NA	NA	NA	NA	NA	NA	NA	NA	NA	NA	NA	NA	NA	PF01789.11	PsbP	AT3G05410	Photosystem II reaction center PsbP family protein	UG|Psi.18881|gb|FD737629	Transcribed locus, weakly similar to NP_001045311.1 Os01g0934400 [Oryza sativa Japonica Group]	UG|Pta.18355|gb|DR694054	Transcribed locus, weakly similar to NP_001154592.1 Photosystem II reaction center PsbP family protein [Arabidopsis thaliana]
		BT100992	GQ0062_I04	high confidence variable gene	M3a	NA	NA	shoot phelloderm	NA	NA	NA	NA	NA	NA	NA	NA	NA	NA	NA	NA	NA	NA	NA	PF06830.6	Root cap	AT5G54370	Late embryogenesis abundant (LEA) protein-related	UG|Psi.14380|gb|BT123341	Clone WS04712_C09 unknown mRNA	UG|Pta.7541|gb|CV138789	Transcribed locus, weakly similar to NP_200248.1 late embryogenesis abundant protein-like protein [Arabidopsis thaliana]
		BT100994	GQ0062_N04	low confidence gene	M2b	NA	NA	NA	NA	NA	NA	NA	NA	NA	NA	NA	NA	NA	NA	NA	NA	NA	NA					UG|Psi.11989|gb|ES262524	Transcribed locus, weakly similar to XP_001773380.1 predicted protein [Physcomitrella patens subsp. patens]	UG|Pta.17556|gb|DR069359	Transcribed locus, weakly similar to XP_001773380.1 predicted protein [Physcomitrella patens subsp. patens]
		BT100995	GQ0062_O10	high confidence variable gene	M5a	NA	NA	NA	NA	NA	NA	NA	NA	NA	NA	NA	NA	NA	NA	NA	NA	NA	NA			AT3G50845	Protein of unknown function (DUF59)	UG|Psi.5892|gb|BT071205	Clone WS0279_N04 unknown mRNA	UG|Pta.10448|gb|DR164413	Transcribed locus, moderately similar to NP_001051431.1 Os03g0775500 [Oryza sativa Japonica Group]
		BT100996	GQ0063_A05	low confidence gene	M5a	NA	NA	NA	NA	NA	NA	NA	NA	NA	NA	NA	NA	NA	NA	NA	NA	NA	NA			AT2G01990	unknown protein	UG|Psi.3998|gb|EF087795	Clone WS02751_I02 unknown mRNA	UG|Pta.13510|gb|DR057771	Transcribed locus, moderately similar to NP_178308.2 uncharacterized protein [Arabidopsis thaliana]
		BT100998	GQ0063_A11	high confidence variable gene	M5a	NA	NA	NA	NA	NA	NA	NA	NA	NA	NA	NA	NA	NA	NA	NA	NA	NA	NA							UG|Pta.34269|gb|DR116706	Transcribed locus, moderately similar to XP_002277183.1 PREDICTED: hypothetical protein [Vitis vinifera]
		BT100999	GQ0063_C22	invariant gene	NA	HighRange	NoTAIR	NA	NA	NA	NA	NA	NA	NA	NA	NA	NA	NA	NA	NA	NA	NA	NA					UG|Psi.14428|gb|EF677827	Clone WS02775_L20 unknown mRNA	UG|Pta.13320|gb|DR078661	Transcribed locus, weakly similar to XP_002994605.1 hypothetical protein SELMODRAFT_432514 [Selaginella moellendorffii]
		BT101000	GQ0063_D17	high confidence variable gene	M2b	NA	NA	shoot phelloderm	NA	33	1107	NA	NA	NA	NA	NA	NA	NA	NA	NA	NA	NA	NA					UG|Psi.13644|gb|EF676832	Clone WS02756_A17 unknown mRNA	UG|Pta.17273|gb|CO170668	Transcribed locus, moderately similar to XP_002972896.1 hypothetical protein SELMODRAFT_98669 [Selaginella moellendorffii]
		BT101001	GQ0063_E01	high confidence variable gene	M2b	NA	NA	shoot phelloderm	T1a	66	761	NA	NA	NA	NA	NA	NA	NA	247	522	Positive	Positive	positive	PF13417.1;PF13410.1;PF00043.20	Glutathione S-transferase, N-terminal domain;Glutathione S-transferase, C-terminal domain;Glutathione S-transferase, C-terminal domain	AT1G10370	Encodes GSTU17 (Glutathione S-Transferase U17). Functions as a negative component of stress-mediated signal transduction pathways in drought and salt stress responses.	UG|Psi.8311|gb|ES245907	Transcribed locus, weakly similar to XP_002273737.1 PREDICTED: hypothetical protein [Vitis vinifera]	UG|Pta.34384|gb|DR387658	Transcribed locus, weakly similar to XP_002987286.1 hypothetical protein SELMODRAFT_125797 [Selaginella moellendorffii]
		CK434795	GQ0063_E07	high confidence variable gene	M1a	NA	NA	NA	NA	NA	NA	NA	NA	NA	NA	NA	NA	NA	NA	NA	NA	NA	NA
		BT101002	GQ0063_E20	invariant gene	NA	LowRange	NoTAIR	NA	NA	NA	NA	NA	NA	NA	NA	NA	NA	NA	NA	NA	NA	NA	NA					UG|Psi.1157|gb|BT071739	Clone WS0444_N15 unknown mRNA	UG|Pta.108|gb|DN611897	Transcribed locus, weakly similar to XP_002283697.1 PREDICTED: hypothetical protein [Vitis vinifera]
		CK434818	GQ0063_F12	low confidence gene	unclassified	NA	NA	NA	NA	NA	NA	NA	NA	NA	NA	NA	NA	NA	NA	NA	NA	NA	NA	PF05183.7	RNA dependent RNA polymerase	AT3G49500	Encodes RNA-dependent RNA polymerase. Involved in trans-acting siRNA and other siRNA biogenesis. Required for post-transcriptional gene silencing and natural virus resistance.	UG|Psi.976|gb|DR541816	Transcribed locus, weakly similar to NP_001043229.1 Os01g0527600 [Oryza sativa Japonica Group]	UG|Pta.3588|gb|DR048771	Transcribed locus, weakly similar to NP_190519.1 RNA-dependent RNA polymerase 6 [Arabidopsis thaliana]
		BT101003	GQ0063_F19	invariant gene	NA	LowRange	NoTAIR	NA	NA	NA	NA	NA	NA	NA	NA	NA	NA	NA	NA	NA	NA	NA	NA
		BT101004	GQ0063_G13	low confidence gene	unclassified	NA	NA	NA	NA	NA	NA	NA	NA	NA	NA	NA	NA	NA	NA	NA	NA	NA	NA					UG|Psi.3701|gb|EF082633	Clone WS02824_L15 unknown mRNA	UG|Pta.1049|gb|CX713989	Transcribed locus, moderately similar to NP_181673.1 proline-rich uncharacterized protein [Arabidopsis thaliana]
		BT101005	GQ0063_G14	low confidence gene	M10b	NA	NA	NA	NA	NA	NA	NA	NA	NA	NA	NA	NA	NA	NA	NA	NA	NA	NA					UG|Psi.17962|gb|FD730199	Transcribed locus
		BT101006	GQ0063_H06	not tested	NA	NA	NA	NA	NA	NA	NA	NA	NA	NA	NA	NA	NA	NA	NA	NA	NA	NA	NA	PF00566.13	Rab-GTPase-TBC domain	AT5G41940	Ypt/Rab-GAP domain of gyp1p superfamily protein	UG|Psi.20330|gb|EF678414	Clone WS0291_L01 unknown mRNA	UG|Pta.11065|gb|DT631483	Transcribed locus, moderately similar to NP_200071.2 RabGAP/TBC domain-containing protein [Arabidopsis thaliana]
		BT101008	GQ0063_I04	high confidence variable gene	M3b	NA	NA	NA	NA	NA	NA	NA	NA	NA	NA	NA	NA	NA	NA	NA	NA	NA	NA
		BT101009	GQ0063_I14	low confidence gene	M6a	NA	NA	NA	NA	NA	NA	NA	NA	NA	NA	NA	NA	NA	NA	NA	NA	NA	NA	PF00072.19	Response regulator receiver domain	AT2G01830	Histidine kinase: cytokinin-binding receptor that transduces cytokinin signals across the plasma membrane	UG|Psi.11384|gb|GT127113	Transcribed locus, weakly similar to NP_001051083.2 Os03g0717700 [Oryza sativa Japonica Group]	UG|Pta.16108|gb|CO173085	Transcribed locus, weakly similar to NP_565277.1 histidine kinase 4 [Arabidopsis thaliana]
		BT101010	GQ0063_I20	low confidence gene	M7b	NA	NA	NA	NA	NA	NA	NA	NA	NA	NA	NA	NA	NA	NA	NA	NA	NA	NA	PF06454.6	Protein of unknown function (DUF1084)	AT2G02180	Necessary for the efficient multiplication of tobamoviruses.	UG|Psi.9211|gb|EF678108	Clone WS02822_K20 unknown mRNA	UG|Pta.14462|gb|DR081097	Transcribed locus, moderately similar to XP_002271487.1 PREDICTED: similar to tobamovirus multiplication 1 [Vitis vinifera]
		BT101011	GQ0063_K04	high confidence variable gene	M1a	NA	NA	NA	NA	NA	NA	NA	NA	NA	NA	NA	NA	NA	NA	NA	NA	NA	NA	PF01486.12	K-box region	AT2G45660	Controls flowering and is required for CO to promote flowering. It acts downstream of FT. Overexpression of (SOC1) AGL20 suppresses not only the late flowering of plants that have functional FRI and FLC alleles but also the delayed phase transitions during the vegetative stages of development. AGL20/SOC1 acts with AGL24 to promote flowering and inflorescence meristem identity.AGL20 upregulates ex…	UG|Psi.2965|gb|ES862763	Transcribed locus, weakly similar to XP_002277773.1 PREDICTED: MADS-box protein [Vitis vinifera]	UG|Pta.3279|gb|DR090622	Transcribed locus, weakly similar to NP_182090.1 MADS-box protein SOC1 [Arabidopsis thaliana]
		CK435065	GQ0063_K13	high confidence variable gene	M3a	NA	NA	shoot phelloderm	NA	NA	NA	NA	NA	NA	NA	NA	NA	NA	NA	NA	NA	NA	NA	PF00069.20;PF07714.12	Protein kinase domain;Protein tyrosine kinase	AT4G32830	Encodes a member of a family of Ser/Thr kinases whose activities peak during cell division. Transcripts are abundant in tissues rich in dividing cells like roots and flowers but are low or absent in fully expanded leaves and stems. In interphase cells, the protein is predominantly nuclear. During mitosis, the protein associates with plant-specific cytoskeletal structures (preprophase band, phragm…	UG|Psi.3779|gb|EF083847	Clone WS0281_O08 unknown mRNA	UG|Pta.21632|gb|DR096892	Transcribed locus, moderately similar to XP_002980997.1 hypothetical protein SELMODRAFT_154240 [Selaginella moellendorffii]
		BT101012	GQ0063_K20	high confidence variable gene	M1a	NA	NA	NA	NA	NA	NA	NA	NA	NA	NA	NA	NA	NA	NA	NA	NA	NA	NA	PF00319.13	SRF-type transcription factor (DNA-binding and dimerisation domain)	AT4G11880	AGL12, AGL14, and AGL17 are all preferentially expressed in root tissues and therefore represent the only characterized MADS box genes expressed in roots.	UG|Psi.18253|gb|FD732294	Transcribed locus, moderately similar to NP_001048801.1 Os03g0122600 [Oryza sativa Japonica Group]	UG|Pta.17678|gb|CO367965	Transcribed locus, weakly similar to XP_002302552.1 MIKC mads-box transcription factor SOC1 [Populus trichocarpa]
		BT101013	GQ0063_N06	high confidence variable gene	M1a	NA	NA	NA	NA	NA	NA	NA	NA	NA	NA	NA	NA	NA	NA	NA	NA	NA	NA	PF07714.12;PF00069.20	Protein tyrosine kinase;Protein kinase domain	AT1G66910	Protein kinase superfamily protein	UG|Psi.7289|gb|ES865288	Transcribed locus, weakly similar to NP_568438.1 protein kinase family protein [Arabidopsis thaliana]	UG|Pta.18982|gb|CO366400	Transcribed locus, weakly similar to NP_001064885.1 Os10g0483400 [Oryza sativa Japonica Group]
		BT101014	GQ0063_N09	low confidence gene	M5a	NA	NA	NA	NA	NA	NA	NA	NA	NA	NA	NA	NA	NA	NA	NA	NA	NA	NA							UG|Pta.23564|gb|DT636711	Transcribed locus, weakly similar to XP_002303954.1 cytochrome P450 [Populus trichocarpa]
		BT101015	GQ0063_N13	low confidence gene	M3a	NA	NA	NA	NA	NA	NA	NA	NA	NA	NA	NA	NA	NA	NA	NA	NA	NA	NA					UG|Psi.508|gb|GH282697	Transcribed locus	UG|Pta.14208|gb|CO197032	Transcribed locus, weakly similar to NP_001060018.1 Os07g0566800 [Oryza sativa Japonica Group]
		BT101016	GQ0063_N17	high confidence variable gene	M6a	NA	NA	NA	NA	NA	NA	NA	NA	NA	NA	NA	NA	NA	NA	NA	NA	NA	NA	PF00560.28;PF12799.2;PF13504.1;PF13516.1;PF13855.1	Leucine Rich Repeat;Leucine Rich repeats (2 copies);Leucine rich repeat;Leucine Rich repeat;Leucine rich repeat	AT1G69550	disease resistance protein (TIR-NBS-LRR class)	UG|Psi.4786|gb|BT070521	Clone WS02734_B08 unknown mRNA	UG|Pta.123|gb|AY091561	NBS/LRR
		CK435223	GQ0063_P03	high confidence variable gene	M5a	NA	NA	NA	NA	NA	NA	NA	NA	NA	NA	NA	NA	NA	NA	NA	NA	NA	NA	PF00759.14	Glycosyl hydrolase family 9	AT4G02290	glycosyl hydrolase 9B13 (GH9B13)	UG|Psi.6244|gb|EF084972	Clone WS0286_B23 unknown mRNA	UG|Pta.20627|gb|DR179146	Transcribed locus, weakly similar to NP_177228.1 endoglucanase 8 [Arabidopsis thaliana]
		CK435261	GQ0064_A20	high confidence variable gene	M1a	NA	NA	shoot phelloderm	NA	NA	NA	NA	NA	NA	NA	NA	NA	NA	NA	NA	NA	NA	NA	PF00081.17;PF02777.13	Iron/manganese superoxide dismutases, alpha-hairpin domain;Iron/manganese superoxide dismutases, C-terminal domain	AT5G23310	Fe superoxide dismutase	UG|Psi.20119|gb|BT124118	Clone WS0471_L12 unknown mRNA	UG|Pta.969|gb|DR688245	Transcribed locus, weakly similar to XP_001690591.1 superoxide dismutase [Fe] [Chlamydomonas reinhardtii]
		BT101017	GQ0064_B13	invariant gene	NA	MedHighRange	NoTAIR	NA	NA	NA	NA	NA	NA	NA	NA	NA	NA	NA	NA	NA	NA	NA	NA
		BT101018	GQ0064_F10	high confidence variable gene	M5a	NA	NA	NA	NA	NA	NA	NA	NA	NA	NA	NA	NA	NA	NA	NA	NA	NA	NA	PF00125.19	Core histone H2A/H2B/H3/H4	AT1G54690	Encodes HTA3, a histone H2A protein. H2AX is a meiosis-specific isoform of histone H2A. Upon DSB formation, rapid accumulation of phosphorylated H2AX (&#947	UG|Psi.15518|gb|ES870139	Transcribed locus, moderately similar to NP_724343.1 histone H2A [Drosophila melanogaster]	UG|Pta.20303|gb|DN614410	Transcribed locus, moderately similar to NP_724343.1 histone H2A [Drosophila melanogaster]
		BT101019	GQ0064_H22	invariant gene	NA	MedHighRange	NoGO	NA	NA	NA	NA	NA	NA	NA	NA	NA	NA	NA	NA	NA	NA	NA	NA	PF03908.8	Sec20	AT3G24315	AtSec20	UG|Psi.13678|gb|EF084797	Clone WS02756_K13 unknown mRNA	UG|Pta.2809|gb|DT625821	Transcribed locus, weakly similar to NP_001047639.1 Os02g0658900 [Oryza sativa Japonica Group]
		BT101020	GQ0064_I02	low confidence gene	M9b	NA	NA	NA	NA	NA	NA	NA	NA	NA	NA	NA	NA	NA	NA	NA	NA	NA	NA					UG|Psi.20156|gb|BT124243	Clone WS0472_C07 unknown mRNA
		BT101021	GQ0064_I05	high confidence variable gene	M4a	NA	NA	NA	NA	NA	NA	NA	NA	NA	NA	NA	NA	NA	NA	NA	NA	NA	NA					UG|Psi.13494|gb|BT124504	Clone WS0474_J23 unknown mRNA	UG|Pta.13470|gb|BF221000	Transcribed locus
		BT101022	GQ0064_K06	high confidence variable gene	M2a	NA	NA	NA	NA	10	1671	NA	NA	NA	NA	NA	NA	NA	NA	NA	NA	NA	NA	PF03016.10	Exostosin family	AT5G03795	Exostosin family protein	UG|Psi.238|gb|EF087640	Clone WS02731_L20 unknown mRNA	UG|Pta.22466|gb|DT632477	Transcribed locus, weakly similar to XP_001767347.1 predicted protein [Physcomitrella patens subsp. patens]
		BT101023	GQ0064_L14	high confidence variable gene	M5a	NA	NA	NA	NA	NA	NA	NA	NA	NA	NA	NA	NA	NA	NA	NA	NA	NA	NA					UG|Psi.251|gb|EF083869	Clone WS0291_D09 unknown mRNA
		BT101024	GQ0064_L22	low confidence gene	M10b	NA	NA	NA	NA	NA	NA	NA	NA	NA	NA	NA	NA	NA	NA	NA	NA	NA	NA	PF00067.17	Cytochrome P450	AT2G40890	encodes coumarate 3-hydroxylase (C3H), a P450-dependent monooxygenase. Involved in lignin biosynthesis and flavonoid biosynthesis. Also affects the biosynthesis of coumarins such as scopoletin and scopolin as a branching-out-pathway from the phenylpropanoid acid level.	UG|Psi.6334|gb|EF085230	Clone WS0271_I15 unknown mRNA	UG|Pta.15106|gb|CF402148	Transcribed locus, weakly similar to NP_001175859.1 Os09g0441700 [Oryza sativa Japonica Group]
		BT101025	GQ0064_M02	invariant gene	NA	HighRange	NoGO	NA	NA	NA	NA	NA	NA	NA	NA	NA	NA	NA	NA	NA	NA	NA	NA	PF00076.17;PF13893.1;PF14259.1	RNA recognition motif. (a.k.a. RRM, RBD, or RNP domain);RNA recognition motif. (a.k.a. RRM, RBD, or RNP domain);RNA recognition motif (a.k.a. RRM, RBD, or RNP domain)	AT5G65260	RNA-binding (RRM/RBD/RNP motifs) family protein	UG|Psi.6885|gb|EF082499	Clone WS0454_A01 unknown mRNA	UG|Pta.2220|gb|DT630067	Transcribed locus, moderately similar to XP_002983261.1 hypothetical protein SELMODRAFT_117870 [Selaginella moellendorffii]
		BT101026	GQ0064_M14	low confidence gene	M9b	NA	NA	NA	NA	NA	NA	NA	NA	NA	NA	NA	NA	NA	NA	NA	NA	NA	NA					UG|Psi.13162|gb|ES663813	Transcribed locus, weakly similar to XP_001765996.1 predicted protein [Physcomitrella patens subsp. patens]	UG|Pta.607|gb|CF397596	Transcribed locus, weakly similar to NP_188062.1 9-cis-epoxycarotenoid dioxygenase NCED3 [Arabidopsis thaliana]
		BT101027	GQ0064_N01	high confidence variable gene	M6a	NA	NA	shoot phelloderm	T1a	NA	NA	NA	NA	NA	NA	NA	NA	NA	398	334	Positive	Positive	positive					UG|Psi.11822|gb|FD734578	Transcribed locus, weakly similar to NP_177036.1 ATP binding / protein kinase/ protein serine/threonine kinase [Arabidopsis thaliana]	UG|Pta.341|gb|DR177741	Transcribed locus
		CK434870	GQ0064_N07	high confidence variable gene	M7b	NA	NA	shoot secondary xylem	NA	79	650	NA	NA	NA	NA	NA	NA	NA	NA	NA	NA	NA	NA	PF01596.12	O-methyltransferase			UG|Psi.11509|gb|GT126309	Transcribed locus, weakly similar to XP_002969775.1 hypothetical protein SELMODRAFT_92673 [Selaginella moellendorffii]	UG|Pta.19292|gb|CV033103	Transcribed locus, weakly similar to NP_001025328.2 catechol-O-methyltransferase a [Danio rerio]
		BT101028	GQ0064_O05	low confidence gene	M7a	NA	NA	NA	NA	NA	NA	NA	NA	NA	NA	NA	NA	NA	NA	NA	NA	NA	NA			AT3G52870	IQ calmodulin-binding motif family protein	UG|Psi.1540|gb|ES870016	Transcribed locus
		BT101029	GQ0064_O20	low confidence gene	M3b	NA	NA	shoot secondary xylem	NA	NA	NA	NA	NA	NA	NA	NA	NA	NA	NA	NA	NA	NA	NA	PF01612.15	3'-5' exonuclease	AT1G56310	Polynucleotidyl transferase, ribonuclease H-like superfamily protein
		BT101030	GQ0064_P20	low confidence gene	M6b	NA	NA	shoot secondary xylem	NA	NA	NA	NA	NA	NA	NA	NA	NA	NA	NA	NA	NA	NA	NA	PF00847.15	AP2 domain	AT1G53170	encodes a member of the ERF (ethylene response factor) subfamily B-1 of ERF/AP2 transcription factor family (ATERF-8). The protein contains one AP2 domain. There are 15 members in this subfamily including ATERF-3, ATERF-4, ATERF-7, and leafy petiole.	UG|Psi.12814|gb|ES661427	Transcribed locus	UG|Pta.17565|gb|CO176360	Transcribed locus, strongly similar to XP_002987951.1 hypothetical protein SELMODRAFT_49950 [Selaginella moellendorffii]
		BT101031	GQ0065_A10	high confidence variable gene	M6a	NA	NA	shoot phelloderm	NA	NA	NA	NA	NA	NA	NA	NA	NA	NA	NA	NA	NA	NA	NA	PF03018.9	Dirigent-like protein	AT1G65870	Disease resistance-responsive (dirigent-like protein) family protein	UG|Psi.7349|gb|EF643700	Clone pDIR20 dirigent-like protein	UG|Pta.9601|gb|DR744593	Transcribed locus, weakly similar to XP_002276258.1 PREDICTED: hypothetical protein [Vitis vinifera]
		BT101032	GQ0065_A13	low confidence gene	M2a	NA	NA	shoot secondary xylem	NA	NA	NA	NA	NA	NA	NA	NA	NA	NA	NA	NA	NA	NA	NA							UG|Pta.12951|gb|DR059432	Transcribed locus
		BT101033	GQ0065_A20	high confidence variable gene	M5a	NA	NA	NA	NA	NA	NA	NA	NA	NA	NA	NA	NA	NA	NA	NA	NA	NA	NA	PF12023.3	Domain of unknown function (DUF3511)	AT4G09890	Protein of unknown function (DUF3511)	UG|Psi.9013|gb|ES664652	Transcribed locus	UG|Pta.11088|gb|BQ634228	Transcribed locus
		BT101034	GQ0065_B02	high confidence variable gene	M6b	NA	NA	shoot secondary xylem	NA	NA	NA	NA	NA	NA	NA	NA	NA	NA	NA	NA	NA	NA	NA					UG|Psi.13192|gb|ES664050	Transcribed locus	UG|Pta.193|gb|AF101791	Clone PtaAGP5 putative arabinogalactan protein
		BT101035	GQ0065_B04	low confidence gene	M6a	NA	NA	shoot phelloderm	NA	NA	NA	NA	NA	NA	NA	NA	NA	NA	NA	NA	NA	NA	NA			AT1G14570	UBX domain-containing protein	UG|Psi.9457|gb|ES251175	Transcribed locus, weakly similar to XP_002274120.1 PREDICTED: hypothetical protein [Vitis vinifera]
		BT101036	GQ0065_B13	not tested	NA	NA	NA	NA	NA	NA	NA	NA	NA	NA	NA	NA	NA	NA	NA	NA	NA	NA	NA	PF03094.10	Mlo family	AT5G53760	A member of a large family of seven-transmembrane domain proteins specific to plants, homologs of the barley mildew resistance locus o (MLO) protein. The Arabidopsis genome contains 15 genes encoding MLO proteins, with localization in plasma membrane. Phylogenetic analysis revealed four clades of closely-related AtMLO genes. ATMLO11 belongs to the clade I, with AtMLO4 and AtMLO14. The gene is exp…	UG|Psi.12626|gb|EF676932	Clone WS02758_C22 unknown mRNA	UG|Pta.23666|gb|DT637375	Transcribed locus, weakly similar to XP_002282190.1 PREDICTED: hypothetical protein [Vitis vinifera]
		BT101037	GQ0065_C24	high confidence variable gene	M1b	NA	NA	shoot phelloderm	NA	NA	NA	NA	NA	NA	NA	NA	NA	NA	NA	NA	NA	NA	NA	PF14368.1	Probable lipid transfer			UG|Psi.5871|gb|EF087496	Clone WS02730_O17 unknown mRNA
		BT101039	GQ0065_E17	high confidence variable gene	M5a	NA	NA	NA	NA	NA	NA	NA	NA	NA	NA	NA	NA	NA	NA	NA	NA	NA	NA	PF05183.7	RNA dependent RNA polymerase	AT3G49500	Encodes RNA-dependent RNA polymerase. Involved in trans-acting siRNA and other siRNA biogenesis. Required for post-transcriptional gene silencing and natural virus resistance.	UG|Psi.976|gb|DR541816	Transcribed locus, weakly similar to NP_001043229.1 Os01g0527600 [Oryza sativa Japonica Group]	UG|Pta.3588|gb|DR048771	Transcribed locus, weakly similar to NP_190519.1 RNA-dependent RNA polymerase 6 [Arabidopsis thaliana]
		BT101040	GQ0065_E22	high confidence variable gene	M5a	NA	NA	shoot secondary xylem	NA	NA	NA	NA	NA	NA	NA	NA	NA	NA	NA	NA	NA	NA	NA	PF04770.7	ZF-HD protein dimerisation region	AT3G28917	mini zinc finger 2 (MIF2)	UG|Psi.11325|gb|ES258786	Transcribed locus, moderately similar to NP_974373.1 MIF2 (MINI ZINC FINGER 2)@ DNA binding [Arabidopsis thaliana]	UG|Pta.9219|gb|DR112078	Transcribed locus, moderately similar to NP_565088.1 mini zinc finger 1 [Arabidopsis thaliana]
		BT101041	GQ0065_F18	high confidence variable gene	M3a	NA	NA	shoot phelloderm	NA	NA	NA	NA	NA	NA	NA	NA	NA	NA	NA	NA	NA	NA	NA	PF05512.6	AWPM-19-like family	AT1G29520	AWPM-19-like family protein	UG|Psi.10348|gb|BT123831	Clone WS04717_M13 unknown mRNA	UG|Pta.4581|gb|DR015522	Transcribed locus, weakly similar to NP_174245.1 AWPM19-like protein [Arabidopsis thaliana]
		BT101042	GQ0065_G01	high confidence variable gene	M3a	NA	NA	shoot phelloderm	T1a	NA	NA	NA	NA	NA	NA	NA	NA	NA	455	184	Positive	Positive	positive	PF00332.13	Glycosyl hydrolases family 17	AT2G05790	O-Glycosyl hydrolases family 17 protein	UG|Psi.8315|gb|ES245935	Transcribed locus, weakly similar to NP_001063767.1 Os09g0533200 [Oryza sativa Japonica Group]	UG|Pta.15212|gb|DR069388	Transcribed locus, weakly similar to NP_001063767.1 Os09g0533200 [Oryza sativa Japonica Group]
		BT101043	GQ0065_I10	low confidence gene	M5a	NA	NA	NA	NA	NA	NA	NA	NA	NA	NA	NA	NA	NA	NA	NA	NA	NA	NA	PF06955.7	Xyloglucan endo-transglycosylase (XET) C-terminus	AT4G37800	xyloglucan endotransglucosylase/hydrolase 7 (XTH7)	UG|Psi.19939|gb|BT122823	Clone WS0461_K18 unknown mRNA	UG|Pta.20255|gb|DN612645	Transcribed locus, weakly similar to NP_195494.1 xyloglucan:xyloglucosyl transferase [Arabidopsis thaliana]
		BT101044	GQ0065_J05	high confidence variable gene	M5a	NA	NA	shoot phelloderm	NA	NA	NA	NA	NA	NA	NA	NA	NA	NA	NA	NA	NA	NA	NA			AT3G19870	unknown protein	UG|Psi.8456|gb|ES666224	Transcribed locus
		BT101045	GQ0065_J06	high confidence variable gene	M4a	NA	NA	NA	NA	NA	NA	NA	NA	NA	NA	NA	NA	NA	NA	NA	NA	NA	NA
		BT101046	GQ0065_K05	high confidence variable gene	M1a	NA	NA	NA	NA	NA	NA	NA	NA	NA	NA	NA	NA	NA	NA	NA	NA	NA	NA	PF00394.17	Multicopper oxidase	AT5G05390	putative laccase, a member of laccase family of genes (17 members in Arabidopsis).	UG|Psi.17732|gb|BT070850	Clone WS02756_M06 unknown mRNA	UG|Pta.11375|gb|AF132120	Laccase (Lac2)
		BT101047	GQ0065_L03	high confidence variable gene	M2b	NA	NA	shoot phelloderm	T1a	16	1496	NA	NA	NA	NA	NA	NA	NA	492	10	Positive	Positive	positive					UG|Psi.19780|gb|GH283905	Transcribed locus	UG|Pta.18978|gb|CO366229	Transcribed locus
		BT101048	GQ0065_M02	invariant gene	NA	LowMedRange	NoENR	NA	NA	NA	NA	NA	NA	NA	NA	NA	NA	NA	NA	NA	NA	NA	NA	PF06201.8	PITH domain	AT3G04780	Encodes a protein with little sequence identity with any other protein of known structure or function. Part of this protein shows a 42% sequence identity with the C-terminal domain of the 32-kD human thioredoxin-like protein.	UG|Psi.5913|gb|ES250416	Clone WS02747_P21 unknown mRNA	UG|Pta.9147|gb|CV137946	Transcribed locus, moderately similar to XP_002278320.1 PREDICTED: hypothetical protein [Vitis vinifera]
		BT101049	GQ0065_M18	high confidence variable gene	M5a	NA	NA	shoot secondary xylem	NA	NA	NA	NA	NA	NA	NA	NA	NA	NA	NA	NA	NA	NA	NA	PF05553.6	Cotton fibre expressed protein			UG|Psi.2067|gb|ES250015	Transcribed locus, weakly similar to XP_002278174.1 PREDICTED: hypothetical protein [Vitis vinifera]	UG|Pta.12536|gb|CF389422	Transcribed locus, weakly similar to XP_002321064.1 predicted protein [Populus trichocarpa]
		BT101050	GQ0065_M20	high confidence variable gene	M5a	NA	NA	shoot phelloderm	NA	NA	NA	NA	NA	NA	NA	NA	NA	NA	NA	NA	NA	NA	NA	PF06521.6	PAR1 protein	AT5G52390	PAR1 protein	UG|Psi.3753|gb|BT071379	Clone WS0285_L23 unknown mRNA	UG|Pta.9357|gb|DR060960	Transcribed locus, weakly similar to XP_001775001.1 predicted protein [Physcomitrella patens subsp. patens]
		BT101051	GQ0065_M22	high confidence variable gene	M2b	NA	NA	shoot phelloderm	NA	12	1612	NA	NA	NA	NA	NA	NA	NA	NA	NA	NA	NA	NA	PF00305.14	Lipoxygenase	AT3G22400	Encodes lipoxygenase5 (LOX5). LOX5 activity in roots facilitates green peach aphid colonization of Arabidopsis foliage by promoting green peach aphid feeding from sieve element and water consumption from xylem.	UG|Psi.492|gb|DR540569	Transcribed locus, weakly similar to XP_002315780.1 predicted protein [Populus trichocarpa]	UG|Pta.4434|gb|CO360984	Transcribed locus, weakly similar to NP_175900.1 lipoxygenase 1 [Arabidopsis thaliana]
		BT101052	GQ0065_N11	high confidence variable gene	M1b	NA	NA	NA	NA	NA	NA	NA	NA	NA	NA	NA	NA	NA	NA	NA	NA	NA	NA
		BT101053	GQ0065_O06	high confidence variable gene	M4b	NA	NA	shoot phelloderm	NA	NA	NA	NA	NA	NA	NA	NA	NA	NA	NA	NA	NA	NA	NA	PF00305.14	Lipoxygenase	AT3G22400	Encodes lipoxygenase5 (LOX5). LOX5 activity in roots facilitates green peach aphid colonization of Arabidopsis foliage by promoting green peach aphid feeding from sieve element and water consumption from xylem.	UG|Psi.4532|gb|EF676648	Clone WS02769_D16 unknown mRNA	UG|Pta.2196|gb|CO176400	Transcribed locus, weakly similar to NP_001050995.2 Os03g0700700 [Oryza sativa Japonica Group]
		BT101054	GQ0065_P13	high confidence variable gene	M5a	NA	NA	NA	NA	NA	NA	NA	NA	NA	NA	NA	NA	NA	NA	NA	NA	NA	NA					UG|Psi.13583|gb|ES666776	Transcribed locus, weakly similar to NP_001063219.1 Os09g0425200 [Oryza sativa Japonica Group]	UG|Pta.20939|gb|DR743606	Transcribed locus, weakly similar to NP_001064729.1 Os10g0450900 [Oryza sativa Japonica Group]
		BT101055	GQ0065_P16	low confidence gene	M5b	NA	NA	NA	NA	NA	NA	NA	NA	NA	NA	NA	NA	NA	NA	NA	NA	NA	NA
		BT101056	GQ0066_A04	low confidence gene	M4a	NA	NA	NA	NA	NA	NA	NA	NA	NA	NA	NA	NA	NA	NA	NA	NA	NA	NA	PF04739.10	5'-AMP-activated protein kinase beta subunit, interation domain	AT4G16360	5'-AMP-activated protein kinase beta-2 subunit protein	UG|Psi.9219|gb|EF677663	Clone WS02772_K07 unknown mRNA	UG|Pta.9602|gb|CX646743	Transcribed locus, moderately similar to XP_002270683.1 PREDICTED: hypothetical protein [Vitis vinifera]
		BT101057	GQ0066_A06	low confidence gene	M2a	NA	NA	NA	NA	NA	NA	NA	NA	NA	NA	NA	NA	NA	NA	NA	NA	NA	NA
		BT101058	GQ0066_A10	invariant gene	NA	HighRange	NoTAIR	NA	NA	NA	NA	NA	NA	NA	NA	NA	NA	NA	NA	NA	NA	NA	NA					UG|Psi.20602|gb|EF676391	Clone WS02735_E18 unknown mRNA	UG|Pta.10270|gb|DR078538	Transcribed locus, weakly similar to XP_001775154.1 predicted protein [Physcomitrella patens subsp. patens]
		BT101060	GQ0066_B10	low confidence gene	M4a	NA	NA	NA	NA	NA	NA	NA	NA	NA	NA	NA	NA	NA	NA	NA	NA	NA	NA					UG|Psi.12860|gb|ES666659	Transcribed locus	UG|Pta.11720|gb|DR168712	Transcribed locus
		BT101061	GQ0066_B13	high confidence variable gene	M5a	NA	NA	NA	NA	NA	NA	NA	NA	NA	NA	NA	NA	NA	NA	NA	NA	NA	NA	PF07939.6	Protein of unknown function (DUF1685)	AT1G05870	Protein of unknown function (DUF1685)	UG|Psi.19833|gb|BT122656	Clone WS0453_O02 unknown mRNA	UG|Pta.16287|gb|CO176712	Transcribed locus, weakly similar to XP_002972243.1 hypothetical protein SELMODRAFT_97431 [Selaginella moellendorffii]
		BT101062	GQ0066_C02	low confidence gene	M4a	NA	NA	NA	NA	NA	NA	NA	NA	NA	NA	NA	NA	NA	NA	NA	NA	NA	NA					UG|Psi.10416|gb|ES254597	Transcribed locus	UG|Pta.11890|gb|DN626904	Transcribed locus
		GT739779	GQ0066_C16	low confidence gene	M4a	NA	NA	NA	NA	NA	NA	NA	NA	NA	NA	NA	NA	NA	NA	NA	NA	NA	NA					UG|Psi.12860|gb|ES666659	Transcribed locus	UG|Pta.11720|gb|DR168712	Transcribed locus
		BT101063	GQ0066_D06	low confidence gene	unclassified	NA	NA	NA	NA	NA	NA	NA	NA	NA	NA	NA	NA	NA	NA	NA	NA	NA	NA	PF13716.1	Divergent CRAL/TRIO domain	AT3G10210	SEC14 cytosolic factor family protein / phosphoglyceride transfer family protein	UG|Psi.14446|gb|EF677850	Clone WS02776_D04 unknown mRNA	UG|Pta.13052|gb|CF474894	Transcribed locus, weakly similar to NP_566369.1 SEC14 cytosolic factor family protein / phosphoglyceride transfer family protein [Arabidopsis thaliana]
		BT101065	GQ0066_D17	high confidence variable gene	M6a	NA	NA	NA	NA	NA	NA	NA	NA	NA	NA	NA	NA	NA	NA	NA	NA	NA	NA					UG|Psi.11365|gb|ES259016	Transcribed locus	UG|Pta.18978|gb|CO366229	Transcribed locus
		BT101066	GQ0066_E01	high confidence variable gene	M3a	NA	NA	NA	NA	NA	NA	NA	NA	NA	NA	NA	NA	NA	NA	NA	NA	NA	NA	PF04674.7	Phosphate-induced protein 1 conserved region	AT5G64260	EXORDIUM like 2 (EXL2)	UG|Psi.6573|gb|EF084917	Clone WS0291_O17 unknown mRNA	UG|Pta.9353|gb|DR178793	Transcribed locus, weakly similar to NP_201231.1 protein EXORDIUM like 2 [Arabidopsis thaliana]
		BT101067	GQ0066_E19	high confidence variable gene	M3a	NA	NA	shoot phelloderm	NA	NA	NA	NA	NA	NA	NA	NA	NA	NA	NA	NA	NA	NA	NA	PF00538.14	linker histone H1 and H5 family	AT2G18050	encodes a structurally divergent linker histone whose gene expression is induced by dehydration and ABA.	UG|Psi.10385|gb|FD735329	Transcribed locus, weakly similar to XP_002466284.1 hypothetical protein SORBIDRAFT_01g005010 [Sorghum bicolor]	UG|Pta.11465|gb|DR093177	Transcribed locus, weakly similar to XP_002282346.1 PREDICTED: hypothetical protein [Vitis vinifera]
		CO475461	GQ0066_F18	invariant gene	NA	LowRange	NoTAIR	NA	NA	NA	NA	NA	NA	NA	NA	NA	NA	NA	NA	NA	NA	NA	NA					UG|Psi.9750|gb|ES252834	Transcribed locus, weakly similar to XP_002269186.1 PREDICTED: hypothetical protein [Vitis vinifera]
		BT101068	GQ0066_G13	low confidence gene	M4b	NA	NA	NA	NA	NA	NA	NA	NA	NA	NA	NA	NA	NA	NA	NA	NA	NA	NA			AT3G57400	unknown protein	UG|Psi.1594|gb|CO220686	Transcribed locus	UG|Pta.104|gb|CO366254	Transcribed locus, moderately similar to NP_563969.1 translation machinery associated protein TMA7 [Arabidopsis thaliana]
		BT101069	GQ0066_G18	high confidence variable gene	M4a	NA	NA	NA	NA	NA	NA	NA	NA	NA	NA	NA	NA	NA	NA	NA	NA	NA	NA			AT1G08730	Class XI myosin gene	UG|Psi.17858|gb|BT124457	Clone WS0474_F06 unknown mRNA	UG|Pta.11590|gb|DR388041	Transcribed locus, moderately similar to NP_001154724.1 Myosin family protein with Dil domain [Arabidopsis thaliana]
		BT101070	GQ0066_G22	invariant gene	NA	MedHighRange	NoGO	NA	NA	NA	NA	NA	NA	NA	NA	NA	NA	NA	NA	NA	NA	NA	NA	PF00067.17;PF00383.17	Cytochrome P450;Cytidine and deoxycytidylate deaminase zinc-binding region	AT5G28050	Cytidine/deoxycytidylate deaminase family protein	UG|Psi.9704|gb|EF087855	Clone WS02818_H10 unknown mRNA	UG|Pta.19279|gb|CV032765	Transcribed locus, moderately similar to NP_001051813.1 Os03g0833900 [Oryza sativa Japonica Group]
		BT101071	GQ0066_I22	high confidence variable gene	M1b	NA	NA	NA	T2a	NA	NA	287	270	NA	NA	NA	NA	NA	NA	NA	NA	NA	NA					UG|Psi.16626|gb|EF087414	Clone WS02910_G06 unknown mRNA	UG|Pta.11890|gb|DN626904	Transcribed locus
		BT101072	GQ0066_J10	invariant gene	NA	MedHighRange	ENR	NA	NA	NA	NA	NA	NA	NA	NA	NA	NA	NA	NA	NA	NA	NA	NA			AT2G33730	P-loop containing nucleoside triphosphate hydrolases superfamily protein	UG|Psi.1745|gb|BT122264	Clone WS0442_J11 unknown mRNA	UG|Pta.15663|gb|CO364578	Transcribed locus, moderately similar to NP_180929.1 DEAD-box ATP-dependent RNA helicase 21 [Arabidopsis thaliana]
		BT101073	GQ0066_J14	low confidence gene	M6a	NA	NA	NA	NA	NA	NA	NA	NA	NA	NA	NA	NA	NA	NA	NA	NA	NA	NA					UG|Psi.6513|gb|EF677730	Clone WS02773_M04 unknown mRNA	UG|Pta.21801|gb|DR112306	Transcribed locus
		BT101074	GQ0066_K20	high confidence variable gene	M4a	NA	NA	NA	NA	NA	NA	NA	NA	NA	NA	NA	NA	NA	NA	NA	NA	NA	NA	PF03946.9;PF00298.14	Ribosomal protein L11, N-terminal domain;Ribosomal protein L11, RNA binding domain	AT4G35490	mitochondrial ribosomal protein L11 (MRPL11)	UG|Psi.3297|gb|EF087563	Clone WS02919_P16 unknown mRNA	UG|Pta.7208|gb|CF402893	Transcribed locus, moderately similar to XP_002277084.1 PREDICTED: hypothetical protein [Vitis vinifera]
		BT101075	GQ0066_L02	high confidence variable gene	M5a	NA	NA	NA	NA	NA	NA	NA	NA	NA	NA	NA	NA	NA	NA	NA	NA	NA	NA							UG|Pta.21622|gb|DR095838	Transcribed locus
		BT101076	GQ0066_L04	high confidence variable gene	M1b	NA	NA	NA	NA	NA	NA	NA	NA	NA	NA	NA	NA	NA	NA	NA	NA	NA	NA	PF14200.1	Ricin-type beta-trefoil lectin domain-like	AT2G39050	Encodes a nucleocytoplasmic lectin that is capable of binding carbohydrates.	UG|Psi.16927|gb|EF087771	Clone WS02747_D08 unknown mRNA	UG|Pta.159|gb|CO411563	Transcribed locus, weakly similar to XP_002972431.1 hypothetical protein SELMODRAFT_148346 [Selaginella moellendorffii]
		BT101077	GQ0066_M02	invariant gene	NA	LowRange	ENR	NA	NA	NA	NA	NA	NA	NA	NA	NA	NA	NA	NA	NA	NA	NA	NA	PF01805.15	Surp module	AT5G55100	SWAP (Suppressor-of-White-APricot)/surp domain-containing protein			UG|Pta.7546|gb|CV032584	Transcribed locus
		BT101078	GQ0066_M07	low confidence gene	M9b	NA	NA	NA	NA	NA	NA	NA	NA	NA	NA	NA	NA	NA	NA	NA	NA	NA	NA			AT2G26890	GRV2 has sequence similarity to the C. elegans protein RME-8 which is involved in endocytosis. grv2 mutants result in a reduction in gravitropic response in hypocotyls and shoots but do not affect root gravitropism. The mutants are defective in amyloplast sedimentation.
		BT101080	GQ0066_N07	invariant gene	NA	MedHighRange	NoTAIR	NA	NA	NA	NA	NA	NA	NA	NA	NA	NA	NA	NA	NA	NA	NA	NA					UG|Psi.17962|gb|FD730199	Transcribed locus	UG|Pta.19296|gb|DR160934	Transcribed locus, weakly similar to NP_683486.1 leucine-rich repeat family protein [Arabidopsis thaliana]
		BT101081	GQ0066_O24	low confidence gene	M4a	NA	NA	NA	NA	NA	NA	NA	NA	NA	NA	NA	NA	NA	NA	NA	NA	NA	NA	PF04824.11	Conserved region of Rad21 / Rec8 like protein	AT3G59550	Encodes an alpha-kleisin protein that is localized primarily in the nucleolus and is essential for megagametogenesis and plays an important role in pollen development. alpha-kleisins are core components of meiotic and mitotic cohesin complexes.	UG|Psi.19606|gb|BT122350	Clone WS0444_A23 unknown mRNA	UG|Pta.13666|gb|CO160382	Transcribed locus, weakly similar to XP_002315112.1 predicted protein [Populus trichocarpa]
		BT101082	GQ0066_P05	not detected	NA	NA	NA	NA	NA	NA	NA	NA	NA	NA	NA	NA	NA	NA	NA	NA	NA	NA	NA			AT5G47690	binding	UG|Psi.18221|gb|FD732010	Transcribed locus	UG|Pta.12254|gb|AW064749	Transcribed locus
		BT101083	GQ0066_P20	high confidence variable gene	M5a	NA	NA	NA	NA	NA	NA	NA	NA	NA	NA	NA	NA	NA	NA	NA	NA	NA	NA					UG|Psi.664|gb|EF087528	Clone WS0287_K09 unknown mRNA
		BT101084	GQ0067_A01	invariant gene	NA	LowRange	NoTAIR	NA	NA	NA	NA	NA	NA	NA	NA	NA	NA	NA	NA	NA	NA	NA	NA					UG|Psi.8267|gb|ES245681	Transcribed locus	UG|Pta.11772|gb|BG039818	Transcribed locus
		BT101085	GQ0067_A10	low confidence gene	M3a	NA	NA	NA	NA	NA	NA	NA	NA	NA	NA	NA	NA	NA	NA	NA	NA	NA	NA	PF00445.13	Ribonuclease T2 family	AT1G14210	Ribonuclease T2 family protein	UG|Psi.10212|gb|FD736018	Transcribed locus, weakly similar to XP_002965999.1 hypothetical protein SELMODRAFT_270532 [Selaginella moellendorffii]	UG|Pta.14617|gb|DT633007	Transcribed locus, weakly similar to NP_178399.1 ribonuclease 1 [Arabidopsis thaliana]
		BT101086	GQ0067_A17	invariant gene	NA	MedHighRange	NoTAIR	NA	T1a	NA	NA	NA	NA	NA	NA	NA	NA	NA	297	476	Positive	NA	NA					UG|Psi.5116|gb|CO216672	Transcribed locus
		CO475146	GQ0067_A20	high confidence variable gene	M9b	NA	NA	NA	NA	NA	NA	NA	NA	NA	NA	NA	NA	NA	NA	NA	NA	NA	NA	PF14418.1;PF01936.13	OST-HTH Associated domain;NYN domain	AT3G62210	embryo sac development arrest 32 (EDA32)	UG|Psi.4333|gb|EF676189	Clone WS02717_O22 unknown mRNA	UG|Pta.14449|gb|DR092670	Transcribed locus, weakly similar to NP_001060400.1 Os07g0637200 [Oryza sativa Japonica Group]
		BT101087	GQ0067_B12	invariant gene	NA	HighRange	NoENR	NA	NA	NA	NA	NA	NA	NA	NA	NA	NA	NA	NA	NA	NA	NA	NA	PF00347.18;PF06495.6	Ribosomal protein L6;Fruit fly transformer protein	AT1G33140	Encodes ribosomal protein L9. Identified in a screen for enhancers of as1. as1/pgy double mutants show defects in leaf vascular patterning and adaxial cell fate. Double mutant analysis indicates pgy genes function in the same pathway as REV, KAN1 and KAN2.	UG|Psi.6297|gb|EF083374	Clone WS02761_O04 unknown mRNA	UG|Pta.11188|gb|DR015087	Transcribed locus, moderately similar to XP_002437682.1 hypothetical protein SORBIDRAFT_10g000700 [Sorghum bicolor]
		BT101088	GQ0067_B18	invariant gene	NA	HighRange	ENR	NA	NA	NA	NA	NA	NA	NA	NA	NA	NA	NA	NA	NA	NA	NA	NA	PF02893.15	GRAM domain	AT2G22475	Encodes GL2-expression modulator (GEM). Involved in the spatial control of cell division, patterning and differentiation of Arabidopsis root epidermal cells. GEM interacts with CDT1, a DNA replication protein and TTG1 (TRANSPARENT TESTA GLABRA1), a WD40-repeat protein involved in GL2-dependent cell fate decision. GEM seems to participate in the maintenance of a repressor histone H3 epigenetics st…	UG|Psi.6849|gb|BT124687	Clone WS0477_D23 unknown mRNA	UG|Pta.1372|gb|CV138699	Transcribed locus, moderately similar to XP_002285708.1 PREDICTED: GEM-like 1 [Vitis vinifera]
		BT101089	GQ0067_D05	not tested	NA	NA	NA	NA	NA	NA	NA	NA	NA	NA	NA	NA	NA	NA	NA	NA	NA	NA	NA
		BT101090	GQ0067_D06	high confidence variable gene	M1a	NA	NA	NA	NA	NA	NA	NA	NA	NA	NA	NA	NA	NA	NA	NA	NA	NA	NA	PF00319.13	SRF-type transcription factor (DNA-binding and dimerisation domain)	AT5G62165	Encodes a MADS box transcription factor. Expressed in quiescent center. Involved in floral transition.	UG|Psi.18253|gb|FD732294	Transcribed locus, moderately similar to NP_001048801.1 Os03g0122600 [Oryza sativa Japonica Group]	UG|Pta.17678|gb|CO367965	Transcribed locus, weakly similar to XP_002302552.1 MIKC mads-box transcription factor SOC1 [Populus trichocarpa]
		BT101091	GQ0067_D19	low confidence gene	M6b	NA	NA	NA	NA	NA	NA	NA	NA	NA	NA	NA	NA	NA	NA	NA	NA	NA	NA					UG|Psi.3183|gb|EF082711	Clone WS0299_P07 unknown mRNA
		BT101092	GQ0067_D24	invariant gene	NA	HighRange	ENR	NA	NA	NA	NA	NA	NA	NA	NA	NA	NA	NA	NA	NA	NA	NA	NA	PF05773.17;PF00867.13;PF00179.21	RWD domain;XPG I-region;Ubiquitin-conjugating enzyme	AT5G53300	Encodes a ubiquitin conjugating enzyme.	UG|Psi.7914|gb|ES245575	Clone WS02719_E19 unknown mRNA	UG|Pta.11110|gb|DR048265	Transcribed locus, strongly similar to NP_001044640.2 Os01g0819400 [Oryza sativa Japonica Group]
		BT101093	GQ0067_E12	high confidence variable gene	M3a	NA	NA	shoot phelloderm	NA	NA	NA	NA	NA	NA	NA	NA	NA	NA	NA	NA	NA	NA	NA	PF07983.8	X8 domain	AT2G19440	O-Glycosyl hydrolases family 17 protein	UG|Psi.17116|gb|EF086162	Clone WS02728_O13 unknown mRNA	UG|Pta.21772|gb|DR110077	Transcribed locus, weakly similar to XP_002336993.1 predicted protein [Populus trichocarpa]
		BT101094	GQ0067_E14	invariant gene	NA	LowMedRange	NoENR	NA	NA	NA	NA	NA	NA	NA	NA	NA	NA	NA	NA	NA	NA	NA	NA	PF14368.1	Probable lipid transfer	AT3G22620	Bifunctional inhibitor/lipid-transfer protein/seed storage 2S albumin superfamily protein
		BT101095	GQ0067_G19	high confidence variable gene	M5a	NA	NA	shoot phelloderm	NA	NA	NA	NA	NA	NA	NA	NA	NA	NA	NA	NA	NA	NA	NA							UG|Pta.17648|gb|DN458491	Transcribed locus
		BT101096	GQ0067_H16	high confidence variable gene	M1b	NA	NA	NA	NA	NA	NA	NA	NA	NA	NA	NA	NA	NA	NA	NA	NA	NA	NA
		BT101097	GQ0067_I13	high confidence variable gene	M3a	NA	NA	shoot phelloderm	T2a	NA	NA	377	30	NA	NA	NA	NA	NA	NA	NA	NA	NA	NA	PF00125.19	Core histone H2A/H2B/H3/H4	AT5G65360	Histone superfamily protein	UG|Psi.3085|gb|DR496167	Clone WS0291_C07 unknown mRNA	UG|Pta.16382|gb|CV144396	Transcribed locus, strongly similar to NP_724345.1 histone H3 [Drosophila melanogaster]
		BT101098	GQ0067_I15	high confidence variable gene	M3a	NA	NA	shoot phelloderm	NA	NA	NA	NA	NA	NA	NA	NA	NA	NA	NA	NA	NA	NA	NA	PF00071.17	Ras family	AT5G60860	RAB GTPase homolog A1F (RABA1f)	UG|Psi.17162|gb|EF085813	Clone WS0289_L20 unknown mRNA	UG|Pta.13785|gb|CO364032	Transcribed locus, moderately similar to XP_002969267.1 rab family GTPase [Selaginella moellendorffii]
		BT101100	GQ0067_I24	not tested	NA	NA	NA	NA	NA	NA	NA	NA	NA	NA	NA	NA	NA	NA	NA	NA	NA	NA	NA			AT3G59680	unknown protein	UG|Psi.9281|gb|ES865427	Transcribed locus
		BT101101	GQ0067_J01	high confidence variable gene	M3a	NA	NA	shoot phelloderm	T1a	NA	NA	NA	NA	NA	NA	NA	NA	NA	426	267	Positive	Positive	positive					UG|Psi.20787|gb|BT070345	Clone WS02721_J07 unknown mRNA
		BT101103	GQ0067_J09	invariant gene	NA	HighRange	NoTAIR	NA	NA	NA	NA	NA	NA	NA	NA	NA	NA	NA	NA	NA	NA	NA	NA							UG|Pta.1431|gb|DR117558	Transcribed locus, moderately similar to XP_002969308.1 hypothetical protein SELMODRAFT_91379 [Selaginella moellendorffii]
		BT101104	GQ0067_K01	invariant gene	NA	HighRange	NoTAIR	NA	NA	NA	NA	NA	NA	NA	NA	NA	NA	NA	NA	NA	NA	NA	NA					UG|Psi.8138|gb|FD736761	Transcribed locus
		BT101105	GQ0067_K11	high confidence variable gene	M1a	NA	NA	NA	NA	NA	NA	NA	NA	NA	NA	NA	NA	NA	NA	NA	NA	NA	NA	PF00561.15;PF12697.2	alpha/beta hydrolase fold;Alpha/beta hydrolase family	AT4G12830	alpha/beta-Hydrolases superfamily protein	UG|Psi.7545|gb|ES856943	Transcribed locus, weakly similar to XP_002320563.1 predicted protein [Populus trichocarpa]	UG|Pta.23151|gb|DT633529	Transcribed locus, weakly similar to XP_002448631.1 hypothetical protein SORBIDRAFT_06g030510 [Sorghum bicolor]
		BT101106	GQ0067_L20	invariant gene	NA	LowRange	NoGO	NA	NA	NA	NA	NA	NA	NA	NA	NA	NA	NA	NA	NA	NA	NA	NA			AT3G18370	ATSYTF
		BT101107	GQ0067_L23	high confidence variable gene	M5a	NA	NA	NA	NA	NA	NA	NA	NA	NA	NA	NA	NA	NA	NA	NA	NA	NA	NA					UG|Psi.21629|gb|GT127120	Transcribed locus
		BT101108	GQ0067_L24	high confidence variable gene	M2a	NA	NA	NA	NA	32	1128	NA	NA	NA	NA	NA	NA	NA	NA	NA	NA	NA	NA	PF13855.1;PF13516.1;PF08263.7;PF00560.28	Leucine rich repeat;Leucine Rich repeat;Leucine rich repeat N-terminal domain;Leucine Rich Repeat	AT5G23400	Leucine-rich repeat (LRR) family protein	UG|Psi.2075|gb|EF678730	Clone WS0297_D22 unknown mRNA	UG|Pta.3521|gb|DR070245	Transcribed locus, weakly similar to NP_197731.1 leucine-rich repeat-containing protein [Arabidopsis thaliana]
		BT101109	GQ0067_M05	low confidence gene	M3a	NA	NA	NA	NA	NA	NA	NA	NA	NA	NA	NA	NA	NA	NA	NA	NA	NA	NA	PF00494.14	Squalene/phytoene synthase	AT1G62730	Terpenoid synthases superfamily protein	UG|Psi.14345|gb|GW720077	Clone WS02773_I19 unknown mRNA	UG|Pta.22750|gb|DR689178	Transcribed locus, weakly similar to NP_564800.1 isoprenoid biosynthesis enzyme domain-containing protein [Arabidopsis thaliana]
		BT101111	GQ0067_N12	invariant gene	NA	LowRange	ENR	NA	NA	NA	NA	NA	NA	NA	NA	NA	NA	NA	NA	NA	NA	NA	NA	PF00792.19	Phosphoinositide 3-kinase C2	AT1G60490	Encodes a phosphatidylinositol 3-kinase that is expressed in most plant tissues. Defects in VPS34 affect a number of cellular processes. Loss of function mutations are not transmitted through the male gametophyte due to defects in microgametogenesis therefore it is difficult to assess the effects of loss of VPS34 function in the whole plant. Involved in salt-stress responses.
		BT101112	GQ0067_O02	low confidence gene	M3a	NA	NA	NA	NA	NA	NA	NA	NA	NA	NA	NA	NA	NA	NA	NA	NA	NA	NA	PF00112.18	Papain family cysteine protease	AT3G52300	ATP synthase D chain, mitochondrial (ATPQ)	UG|Psi.12310|gb|EF676150	Clone WS02715_F02 unknown mRNA	UG|Pta.10052|gb|CO167143	Transcribed locus, moderately similar to NP_190798.1 ATP synthase subunit d [Arabidopsis thaliana]
		BT101113	GQ0067_O10	low confidence gene	M3a	NA	NA	NA	NA	NA	NA	NA	NA	NA	NA	NA	NA	NA	NA	NA	NA	NA	NA					UG|Psi.20997|gb|BT123338	Clone WS04712_B13 unknown mRNA	UG|Pta.17140|gb|DR164006	Transcribed locus, weakly similar to NP_190664.1 disease resistance RPP13-like protein 4 [Arabidopsis thaliana]
		BT101114	GQ0067_O11	low confidence gene	M9b	NA	NA	NA	NA	NA	NA	NA	NA	NA	NA	NA	NA	NA	NA	NA	NA	NA	NA			AT3G18770	Autophagy-related protein 13	UG|Psi.7419|gb|EF085088	Clone WS02726_H16 unknown mRNA	UG|Pta.19079|gb|DR093494	Transcribed locus, weakly similar to NP_188507.1 Autophagy-related protein 13 [Arabidopsis thaliana]
		BT101116	GQ0067_P03	invariant gene	NA	HighRange	NoTAIR	NA	NA	NA	NA	NA	NA	NA	NA	NA	NA	NA	NA	NA	NA	NA	NA					UG|Psi.17465|gb|EF082447	Clone WS0298_K17 unknown mRNA
		BT101117	GQ0067_P07	low confidence gene	M1b	NA	NA	NA	NA	NA	NA	NA	NA	NA	NA	NA	NA	NA	NA	NA	NA	NA	NA	PF01167.13	Tub family	AT1G25280	Member of TLP family	UG|Psi.11374|gb|FD730810	Transcribed locus, moderately similar to XP_002265804.1 PREDICTED: hypothetical protein [Vitis vinifera]	UG|Pta.13002|gb|DR018955	Transcribed locus, moderately similar to NP_001050117.1 Os03g0351400 [Oryza sativa Japonica Group]
		BT101118	GQ0067_P11	not detected	NA	NA	NA	NA	NA	NA	NA	NA	NA	NA	NA	NA	NA	NA	NA	NA	NA	NA	NA	PF00257.14	Dehydrin (DHR)			UG|Psi.7950|gb|EF083381	Clone WS0286_L10 unknown mRNA	UG|Pta.6460|gb|CK604170	Transcribed locus, weakly similar to XP_002285919.1 PREDICTED: hypothetical protein [Vitis vinifera]
		BT101119	GQ0068_A02	low confidence gene	M3a	NA	NA	NA	NA	NA	NA	NA	NA	NA	NA	NA	NA	NA	NA	NA	NA	NA	NA	PF01777.13;PF00307.26	Ribosomal L27e protein family;Calponin homology (CH) domain	AT3G22230	Ribosomal L27e protein family	UG|Psi.3893|gb|FD746396	Clone WS02812_K16 unknown mRNA	UG|Pta.597|gb|AW010342	Transcribed locus, moderately similar to XP_002277425.1 PREDICTED: hypothetical protein [Vitis vinifera]
		BT101120	GQ0068_A12	low confidence gene	M1b	NA	NA	NA	NA	NA	NA	NA	NA	NA	NA	NA	NA	NA	NA	NA	NA	NA	NA	PF02823.11	ATP synthase, Delta/Epsilon chain, beta-sandwich domain	AT5G47030	Encodes the mitochondrial ATP synthase subunit delta.	UG|Psi.5547|gb|EF082682	Clone WS02763_K17 unknown mRNA	UG|Pta.8424|gb|DR052285	Transcribed locus, moderately similar to NP_199514.1 ATP synthase subunit delta' [Arabidopsis thaliana]
		BT101121	GQ0068_B08	high confidence variable gene	M3a	NA	NA	shoot phelloderm	T1a	NA	NA	NA	NA	NA	NA	NA	NA	NA	320	455	Positive	Positive	positive					UG|Psi.9644|gb|ES873591	Transcribed locus
		BT101122	GQ0068_C09	low confidence gene	M10b	NA	NA	NA	NA	NA	NA	NA	NA	NA	NA	NA	NA	NA	NA	NA	NA	NA	NA					UG|Psi.12144|gb|EF677434	Clone WS02768_M21 unknown mRNA	UG|Pta.12866|gb|DR101953	Transcribed locus, weakly similar to XP_001780304.1 predicted protein [Physcomitrella patens subsp. patens]
		BT101123	GQ0068_C12	invariant gene	NA	LowRange	ENR	NA	NA	NA	NA	NA	NA	NA	NA	NA	NA	NA	NA	NA	NA	NA	NA			AT4G27190	NB-ARC domain-containing disease resistance protein	UG|Psi.19610|gb|GH282611	Transcribed locus	UG|Pta.9466|gb|DR051491	Transcribed locus
		BT101124	GQ0068_C21	low confidence gene	M9b	NA	NA	NA	NA	NA	NA	NA	NA	NA	NA	NA	NA	NA	NA	NA	NA	NA	NA
		BT101125	GQ0068_D03	low confidence gene	M5a	NA	NA	NA	NA	NA	NA	NA	NA	NA	NA	NA	NA	NA	NA	NA	NA	NA	NA					UG|Psi.8644|gb|FD741030	Clone WS0278_N23 unknown mRNA
		BT101126	GQ0068_D16	high confidence variable gene	M5a	NA	NA	NA	NA	NA	NA	NA	NA	NA	NA	NA	NA	NA	NA	NA	NA	NA	NA
		BT101127	GQ0068_D21	invariant gene	NA	MedHighRange	NoTAIR	NA	NA	NA	NA	NA	NA	NA	NA	NA	NA	NA	NA	NA	NA	NA	NA					UG|Psi.348|gb|DR542031	Transcribed locus
		BT101129	GQ0068_F14	high confidence variable gene	M1a	NA	NA	NA	NA	NA	NA	NA	NA	NA	NA	NA	NA	NA	NA	NA	NA	NA	NA	PF00153.22	Mitochondrial carrier protein	AT2G39970	Encodes peroxisomal membrane protein 38 (PMP38). Mutation in this protein results in enlargement of peroxisomes. Delivers NAD+ for optimal fatty acid degradation during storage oil mobilization.	UG|Psi.19407|gb|FD745802	Transcribed locus	UG|Pta.2420|gb|DR110269	Transcribed locus, moderately similar to XP_002315175.1 predicted protein [Populus trichocarpa]
		BT101130	GQ0068_G16	invariant gene	NA	LowMedRange	NoTAIR	NA	NA	NA	NA	NA	NA	NA	NA	NA	NA	NA	NA	NA	NA	NA	NA							UG|Pta.20375|gb|DN611202	Transcribed locus, weakly similar to XP_002275157.1 PREDICTED: hypothetical protein [Vitis vinifera]
		BT101131	GQ0068_H12	high confidence variable gene	M3a	NA	NA	shoot phelloderm	NA	NA	NA	NA	NA	NA	NA	NA	NA	NA	NA	NA	NA	NA	NA	PF02469.17	Fasciclin domain	AT2G04780	fasciclin-like arabinogalactan-protein 7 (Fla7)	UG|Psi.421|gb|BT122689	Clone WS0454_C17 unknown mRNA	UG|Pta.16597|gb|CO364569	Transcribed locus, weakly similar to NP_001147595.1 LOC100281204 [Zea mays]
		GT739782	GQ0068_I06	low confidence gene	M10b	NA	NA	NA	NA	NA	NA	NA	NA	NA	NA	NA	NA	NA	NA	NA	NA	NA	NA	PF04101.11	Glycosyltransferase family 28 C-terminal domain	AT4G31780	Encodes an A-type monogalactosyldiacylglycerol (MGDG) synthase. It represents the isoform responsible for the bulk of MGDG synthesis in Arabidopsis.	UG|Psi.1044|gb|FD739047	Transcribed locus, moderately similar to NP_001063213.2 Os09g0423600 [Oryza sativa Japonica Group]
		BT101132	GQ0068_I07	not tested	NA	NA	NA	NA	NA	NA	NA	NA	NA	NA	NA	NA	NA	NA	NA	NA	NA	NA	NA	PF07714.12;PF00069.20	Protein tyrosine kinase;Protein kinase domain	AT3G44200	Encodes AtNek5, a member of the NIMA-related serine/threonine kinases (Neks) that have been linked to cell-cycle regulation in fungi and mammals. Plant Neks might be involved in plant development processes.Interacts physically with plant kinesins ARK1 and ARK2. Mutants show defects in root epidermal cell morphology, trichome branching and other epidermal cell abnormalities suggesting a rol e in e…	UG|Psi.16439|gb|EF086098	Clone WS0277_H12 unknown mRNA	UG|Pta.4096|gb|DT638786	Transcribed locus, weakly similar to XP_002332038.1 predicted protein [Populus trichocarpa]
		BT101133	GQ0068_I14	low confidence gene	M1b	NA	NA	NA	NA	NA	NA	NA	NA	NA	NA	NA	NA	NA	NA	NA	NA	NA	NA	PF00572.13	Ribosomal protein L13	AT3G24830	Ribosomal protein L13 family protein	UG|Psi.6218|gb|BT124123	Clone WS0471_M05 unknown mRNA	UG|Pta.792|gb|CV137944	Transcribed locus, moderately similar to NP_189127.1 60S ribosomal protein L13a-2 [Arabidopsis thaliana]
		BT101134	GQ0068_I16	high confidence variable gene	M1b	NA	NA	shoot phelloderm	NA	NA	NA	NA	NA	NA	NA	NA	NA	NA	NA	NA	NA	NA	NA			AT3G42725	Putative membrane lipoprotein	UG|Psi.14249|gb|EF677578	Clone WS02771_D11 unknown mRNA	UG|Pta.3765|gb|DT631158	Transcribed locus, weakly similar to XP_002278959.1 PREDICTED: hypothetical protein [Vitis vinifera]
		BT101135	GQ0068_I23	invariant gene	NA	LowMedRange	NoTAIR	NA	NA	NA	NA	NA	NA	NA	NA	NA	NA	NA	NA	NA	NA	NA	NA					UG|Psi.11365|gb|ES259016	Transcribed locus	UG|Pta.18978|gb|CO366229	Transcribed locus
		BT101136	GQ0068_K02	high confidence variable gene	M1b	NA	NA	NA	NA	NA	NA	NA	NA	NA	NA	NA	NA	NA	NA	NA	NA	NA	NA	PF00637.15	Region in Clathrin and VPS	AT3G11130	Clathrin, heavy chain	UG|Psi.9608|gb|FD742183	Transcribed locus, moderately similar to XP_002316201.1 predicted protein [Populus trichocarpa]	UG|Pta.927|gb|CO364350	Transcribed locus, strongly similar to XP_002269905.1 PREDICTED: hypothetical protein [Vitis vinifera]
		BT101137	GQ0068_K03	high confidence variable gene	M2b	NA	NA	shoot phelloderm	NA	166	215	NA	NA	NA	NA	Negative	NA	NoTAIR	NA	NA	NA	NA	NA					UG|Psi.6689|gb|EF678073	Clone WS02771_O22 unknown mRNA	UG|Pta.13920|gb|CO169075	Transcribed locus
		CO476083	GQ0068_K17	high confidence variable gene	M2a	NA	NA	NA	NA	86	608	NA	NA	NA	NA	NA	NA	NA	NA	NA	NA	NA	NA
		BT101138	GQ0068_L15	invariant gene	NA	LowMedRange	NoTAIR	NA	NA	NA	NA	NA	NA	NA	NA	NA	NA	NA	NA	NA	NA	NA	NA					UG|Psi.3601|gb|EF676590	Clone WS02743_K04 unknown mRNA	UG|Pta.3997|gb|DT632254	Transcribed locus, weakly similar to NP_190811.1 protein PHYTOALEXIN DEFICIENT 4 [Arabidopsis thaliana]
		BT101139	GQ0068_L19	invariant gene	NA	MedHighRange	NoTAIR	NA	NA	NA	NA	NA	NA	NA	NA	NA	NA	NA	NA	NA	NA	NA	NA					UG|Psi.743|gb|CO222508	Transcribed locus	UG|Pta.11238|gb|DR178989	Transcribed locus, weakly similar to XP_002442379.1 hypothetical protein SORBIDRAFT_08g019140 [Sorghum bicolor]
		BT101140	GQ0068_L23	low confidence gene	M7a	NA	NA	NA	NA	NA	NA	NA	NA	NA	NA	NA	NA	NA	NA	NA	NA	NA	NA
		BT101141	GQ0068_M11	invariant gene	NA	LowRange	NoTAIR	NA	NA	NA	NA	NA	NA	NA	NA	NA	NA	NA	NA	NA	NA	NA	NA
		BT101142	GQ0068_M19	high confidence variable gene	M1b	NA	NA	NA	NA	NA	NA	NA	NA	NA	NA	NA	NA	NA	NA	NA	NA	NA	NA			AT1G59820	Encodes a phospholipid translocase. Involved in secretory vesicle formation from trans-Golgi in peripheral columella cells at the root tip. Mutants have short primary roots and grow slower.	UG|Psi.19529|gb|BT122288	Clone WS0442_P08 unknown mRNA	UG|Pta.13085|gb|CO367080	Transcribed locus, moderately similar to XP_002339708.1 predicted protein [Populus trichocarpa]
		BT101143	GQ0068_N11	high confidence variable gene	M2a	NA	NA	shoot secondary xylem	NA	23	1317	NA	NA	NA	NA	NA	NA	NA	NA	NA	NA	NA	NA					UG|Psi.3976|gb|GH288322	Clone WS02711_H01 unknown mRNA
		DV975598	GQ0068_O21	low confidence gene	M4a	NA	NA	NA	NA	NA	NA	NA	NA	NA	NA	NA	NA	NA	NA	NA	NA	NA	NA	PF14370.1;PF01028.15	C-terminal topoisomerase domain;Eukaryotic DNA topoisomerase I, catalytic core	AT5G55310	Encodes one of two Arabidopsis type-I DNA topoisomerase I genes. Reducing the level of expression of this gene in a top1alpha (At5g55300) mutant background causes seedling lethality.			UG|Pta.1721|gb|DR093413	Transcribed locus, moderately similar to XP_001773082.1 predicted protein [Physcomitrella patens subsp. patens]
		BT101145	GQ0068_P01	invariant gene	NA	HighRange	ENR	NA	NA	NA	NA	NA	NA	NA	NA	NA	NA	NA	NA	NA	NA	NA	NA	PF00560.28;PF13504.1	Leucine Rich Repeat;Leucine rich repeat	AT3G44670	Disease resistance protein (TIR-NBS-LRR class) family	UG|Psi.18464|gb|FD734204	Transcribed locus	UG|Pta.34214|gb|DR069222	Transcribed locus
		BT101146	GQ0069_A08	high confidence variable gene	M6a	NA	NA	shoot phelloderm	T1a	NA	NA	NA	NA	NA	NA	NA	NA	NA	403	321	Positive	Positive	positive	PF00759.14	Glycosyl hydrolase family 9	AT3G43860	glycosyl hydrolase 9A4 (GH9A4)	UG|Psi.4591|gb|EF085341	Clone WS0277_J12 unknown mRNA	UG|Pta.2576|gb|DT637143	Transcribed locus, weakly similar to NP_177228.1 endoglucanase 8 [Arabidopsis thaliana]
		BT101147	GQ0069_A11	high confidence variable gene	M1b	NA	NA	NA	T2a	NA	NA	136	476	NA	NA	NA	NA	NA	NA	NA	NA	NA	NA					UG|Psi.2475|gb|ES861600	Transcribed locus	UG|Pta.13225|gb|BE496323	Transcribed locus
		BT101148	GQ0069_A22	high confidence variable gene	M1b	NA	NA	NA	NA	NA	NA	NA	NA	NA	NA	NA	NA	NA	NA	NA	NA	NA	NA					UG|Psi.3700|gb|GW722933	Clone WS0283_H06 unknown mRNA	UG|Pta.11720|gb|DR168712	Transcribed locus
		BT101149	GQ0069_B02	high confidence variable gene	M6a	NA	NA	NA	NA	NA	NA	NA	NA	NA	NA	NA	NA	NA	NA	NA	NA	NA	NA	PF03083.11	Sugar efflux transporter for intercellular exchange	AT4G10850	Nodulin MtN3 family protein	UG|Psi.4463|gb|DR521722	Transcribed locus, weakly similar to XP_002265836.1 PREDICTED: hypothetical protein [Vitis vinifera]	UG|Pta.7510|gb|DR096209	Transcribed locus, weakly similar to NP_001055599.1 Os05g0426000 [Oryza sativa Japonica Group]
		BT101150	GQ0069_B09	invariant gene	NA	LowMedRange	NoTAIR	NA	NA	NA	NA	NA	NA	NA	NA	NA	NA	NA	NA	NA	NA	NA	NA					UG|Psi.3759|gb|EF085462	Clone WS02756_A09 unknown mRNA	UG|Pta.9862|gb|DR014853	Transcribed locus, weakly similar to NP_850015.1 adenine nucleotide alpha hydrolases-like protein [Arabidopsis thaliana]
		BT101151	GQ0069_C06	low confidence gene	M7b	NA	NA	NA	NA	NA	NA	NA	NA	NA	NA	NA	NA	NA	NA	NA	NA	NA	NA	PF10961.3	Protein of unknown function (DUF2763)	AT1G62020	Coatomer, alpha subunit	UG|Psi.7248|gb|EF677774	Clone WS02774_M22 unknown mRNA	UG|Pta.541|gb|DR687684	Transcribed locus, weakly similar to XP_002301002.1 predicted protein [Populus trichocarpa]
		BT101152	GQ0069_D04	high confidence variable gene	M5a	NA	NA	shoot secondary xylem	NA	NA	NA	NA	NA	NA	NA	NA	NA	NA	NA	NA	NA	NA	NA			AT5G62150	peptidoglycan-binding LysM domain-containing protein	UG|Psi.13790|gb|EF676949	Clone WS02758_K11 unknown mRNA	UG|Pta.34588|gb|BQ696799	Transcribed locus
		BT101153	GQ0069_E04	invariant gene	NA	MedHighRange	NoTAIR	NA	NA	NA	NA	NA	NA	NA	NA	NA	NA	NA	NA	NA	NA	NA	NA					UG|Psi.17550|gb|EF081606	Clone WS02814_E11 unknown mRNA
		BT101154	GQ0069_F04	low confidence gene	M6a	NA	NA	NA	NA	NA	NA	NA	NA	NA	NA	NA	NA	NA	NA	NA	NA	NA	NA	PF03195.9	Protein of unknown function DUF260	AT2G28500	LOB domain-containing protein 11 (LBD11)	UG|Psi.15771|gb|ES873523	Transcribed locus, weakly similar to NP_001055264.1 Os05g0346800 [Oryza sativa Japonica Group]	UG|Pta.19587|gb|CX646949	Transcribed locus, weakly similar to XP_002313968.1 predicted protein [Populus trichocarpa]
		BT101155	GQ0069_F09	high confidence variable gene	M4a	NA	NA	shoot phelloderm	NA	NA	NA	NA	NA	NA	NA	NA	NA	NA	NA	NA	NA	NA	NA			AT5G15810	N2,N2-dimethylguanosine tRNA methyltransferase	UG|Psi.21892|gb|BT123293	Clone WS04711_G12 unknown mRNA
		BT101156	GQ0069_H15	high confidence variable gene	M2a	NA	NA	NA	NA	NA	NA	NA	NA	NA	NA	NA	NA	NA	NA	NA	NA	NA	NA	PF03242.8	Late embryogenesis abundant protein			UG|Psi.6534|gb|GH285408	Clone WS02810_A15 unknown mRNA	UG|Pta.17218|gb|DR052241	Transcribed locus, moderately similar to NP_006588.1 heat shock cognate 71 kDa protein isoform 1 [Homo sapiens]
		BT101157	GQ0069_H20	low confidence gene	M1b	NA	NA	NA	NA	NA	NA	NA	NA	NA	NA	NA	NA	NA	NA	NA	NA	NA	NA	PF10270.4	Membrane magnesium transporter	AT5G03345	FUNCTIONS IN: molecular_function unknown	UG|Psi.6802|gb|GH287948	Clone WS02713_E10 unknown mRNA	UG|Pta.9254|gb|CV036546	Transcribed locus, weakly similar to NP_568115.1 uncharacterized protein [Arabidopsis thaliana]
		BT101158	GQ0069_H23	invariant gene	NA	LowRange	NoTAIR	NA	NA	NA	NA	NA	NA	NA	NA	NA	NA	NA	NA	NA	NA	NA	NA
		BT101159	GQ0069_I08	high confidence variable gene	M5a	NA	NA	shoot phelloderm	NA	NA	NA	NA	NA	NA	NA	NA	NA	NA	NA	NA	NA	NA	NA			AT5G52390	PAR1 protein	UG|Psi.16653|gb|DR543205	Transcribed locus	UG|Pta.9357|gb|DR060960	Transcribed locus, weakly similar to XP_001775001.1 predicted protein [Physcomitrella patens subsp. patens]
		BT101160	GQ0069_I09	high confidence variable gene	M10a	NA	NA	shoot phelloderm	NA	NA	NA	NA	NA	NA	NA	NA	NA	NA	NA	NA	NA	NA	NA					UG|Psi.3596|gb|FD738702	Clone WS02911_I05 unknown mRNA
		BT101161	GQ0069_J22	high confidence variable gene	M1a	NA	NA	NA	NA	NA	NA	NA	NA	NA	NA	NA	NA	NA	NA	NA	NA	NA	NA					UG|Psi.5270|gb|CO215272	Transcribed locus, weakly similar to XP_001774205.1 predicted protein [Physcomitrella patens subsp. patens]	UG|Pta.18808|gb|DR016578	Transcribed locus, weakly similar to XP_002337962.1 predicted protein [Populus trichocarpa]
		BT101162	GQ0069_K05	high confidence variable gene	M1a	NA	NA	NA	NA	NA	NA	NA	NA	NA	NA	NA	NA	NA	NA	NA	NA	NA	NA					UG|Psi.13961|gb|EF677145	Clone WS02762_I07 unknown mRNA
		BT101163	GQ0069_K24	high confidence variable gene	M1b	NA	NA	NA	NA	NA	NA	NA	NA	NA	NA	NA	NA	NA	NA	NA	NA	NA	NA
		BT101164	GQ0069_L01	high confidence variable gene	M3a	NA	NA	NA	NA	NA	NA	NA	NA	NA	NA	NA	NA	NA	NA	NA	NA	NA	NA					UG|Psi.20901|gb|BT123206	Clone WS04710_C08 unknown mRNA	UG|Pta.17468|gb|DR078653	Transcribed locus
		BT101165	GQ0069_L10	low confidence gene	M6a	NA	NA	NA	NA	NA	NA	NA	NA	NA	NA	NA	NA	NA	NA	NA	NA	NA	NA
		BT101166	GQ0069_L24	high confidence variable gene	M4b	NA	NA	NA	NA	NA	NA	NA	NA	NA	NA	NA	NA	NA	NA	NA	NA	NA	NA	PF03486.9	HI0933-like protein	AT5G39940	FAD/NAD(P)-binding oxidoreductase family protein
		BT101167	GQ0069_M05	high confidence variable gene	M3a	NA	NA	NA	NA	NA	NA	NA	NA	NA	NA	NA	NA	NA	NA	NA	NA	NA	NA	PF00125.19	Core histone H2A/H2B/H3/H4	AT1G54690	Encodes HTA3, a histone H2A protein. H2AX is a meiosis-specific isoform of histone H2A. Upon DSB formation, rapid accumulation of phosphorylated H2AX (&#947	UG|Psi.20858|gb|BT123141	Clone WS0467_B01 unknown mRNA	UG|Pta.19175|gb|DT625622	Transcribed locus, moderately similar to XP_001690809.1 histone H2A [Chlamydomonas reinhardtii]
		BT101168	GQ0069_N01	high confidence variable gene	M3a	NA	NA	NA	NA	NA	NA	NA	NA	NA	NA	NA	NA	NA	NA	NA	NA	NA	NA			AT2G04910	Carbohydrate-binding X8 domain superfamily protein	UG|Psi.16318|gb|ES859530	Clone WS02742_A19 unknown mRNA	UG|Pta.22446|gb|DR684971	Transcribed locus, moderately similar to XP_002461458.1 hypothetical protein SORBIDRAFT_02g002990 [Sorghum bicolor]
		GT739784	GQ0069_N13	invariant gene	NA	LowMedRange	NoTAIR	NA	NA	NA	NA	NA	NA	NA	NA	NA	NA	NA	NA	NA	NA	NA	NA					UG|Psi.15337|gb|EF084145	Clone WS0281_P23 unknown mRNA	UG|Pta.21254|gb|DR059703	Transcribed locus
		BT101169	GQ0069_N22	invariant gene	NA	LowRange	NoTAIR	NA	NA	NA	NA	NA	NA	NA	NA	NA	NA	NA	NA	NA	NA	NA	NA							UG|Pta.14688|gb|BQ633947	Transcribed locus
		BT101170	GQ0069_O03	low confidence gene	M9b	NA	NA	NA	NA	NA	NA	NA	NA	NA	NA	NA	NA	NA	NA	NA	NA	NA	NA	PF06398.6;PF04842.7;PF02453.12	Integral peroxisomal membrane peroxin;Plant protein of unknown function (DUF639);Reticulon	AT1G71240	Plant protein of unknown function (DUF639)	UG|Psi.20781|gb|BT070397	Clone WS02726_O06 unknown mRNA
		BT101171	GQ0069_O20	low confidence gene	M3b	NA	NA	NA	NA	NA	NA	NA	NA	NA	NA	NA	NA	NA	NA	NA	NA	NA	NA			AT3G30390	Encodes a putative amino acid transporter.	UG|Psi.21357|gb|BT123949	Clone WS04719_A15 unknown mRNA	UG|Pta.1690|gb|DR178996	Transcribed locus, weakly similar to NP_566854.1 Transmembrane amino acid transporter family protein [Arabidopsis thaliana]
		BT101172	GQ0069_O21	not tested	NA	NA	NA	NA	NA	NA	NA	NA	NA	NA	NA	NA	NA	NA	NA	NA	NA	NA	NA					UG|Psi.17|gb|DR545464	Transcribed locus
		BT101173	GQ0069_P06	high confidence variable gene	M3a	NA	NA	shoot phelloderm	NA	NA	NA	NA	NA	NA	NA	NA	NA	NA	NA	NA	NA	NA	NA					UG|Psi.20500|gb|BT123244	Clone WS04710_M02 unknown mRNA	UG|Pta.13473|gb|CF473954	Transcribed locus
		GE476471	GQ0071_A08	high confidence variable gene	M3b	NA	NA	NA	NA	NA	NA	NA	NA	NA	NA	NA	NA	NA	NA	NA	NA	NA	NA					UG|Psi.14156|gb|EF677416	Clone WS02768_G16 unknown mRNA	UG|Pta.12694|gb|AW869968	Transcribed locus
		BT101174	GQ0071_B07	low confidence gene	M3b	NA	NA	NA	NA	NA	NA	NA	NA	NA	NA	NA	NA	NA	NA	NA	NA	NA	NA			AT5G47870	FUNCTIONS IN: molecular_function unknown	UG|Psi.5322|gb|ES660102	Transcribed locus, moderately similar to XP_001780974.1 predicted protein [Physcomitrella patens subsp. patens]	UG|Pta.5451|gb|DT624935	Transcribed locus, moderately similar to NP_199598.1 uncharacterized protein [Arabidopsis thaliana]
		BT101176	GQ0071_C04	high confidence variable gene	M4a	NA	NA	NA	NA	NA	NA	NA	NA	NA	NA	NA	NA	NA	NA	NA	NA	NA	NA	PF01476.15	LysM domain	AT1G21880	Encodes a lysin-motif protein mediating bacterial peptidoglycan sensing and immunity to bacterial infection. Induction of chitin-responsive genes by chitin treatment is not blocked in the mutant.	UG|Psi.571|gb|FD735569	Transcribed locus, weakly similar to NP_001057105.1 Os06g0208800 [Oryza sativa Japonica Group]	UG|Pta.17880|gb|CO162217	Transcribed locus, weakly similar to XP_002300994.1 predicted protein [Populus trichocarpa]
		BT101177	GQ0071_C07	low confidence gene	M9b	NA	NA	NA	NA	NA	NA	NA	NA	NA	NA	NA	NA	NA	NA	NA	NA	NA	NA					UG|Psi.15388|gb|ES868653	Transcribed locus	UG|Pta.23378|gb|DT635704	Transcribed locus, weakly similar to NP_001062150.1 Os08g0499800 [Oryza sativa Japonica Group]
		BT101178	GQ0071_E09	high confidence variable gene	M2a	NA	NA	shoot secondary xylem	NA	78	661	NA	NA	NA	NA	NA	NA	NA	NA	NA	NA	NA	NA	PF03124.9	EXS family	AT1G68740	Encodes PHO1	UG|Psi.11878|gb|ES261744	Transcribed locus, moderately similar to NP_568530.1 EXS family protein / ERD1/XPR1/SYG1 family protein [Arabidopsis thaliana]	UG|Pta.15369|gb|CX647948	Transcribed locus, weakly similar to NP_564940.1 phosphate transporter PHO1-1 [Arabidopsis thaliana]
		BT101179	GQ0071_E11	high confidence variable gene	M4b	NA	NA	NA	NA	NA	NA	NA	NA	NA	NA	NA	NA	NA	NA	NA	NA	NA	NA	PF00560.28;PF13855.1	Leucine Rich Repeat;Leucine rich repeat	AT1G69550	disease resistance protein (TIR-NBS-LRR class)	UG|Psi.13990|gb|EF677181	Clone WS02763_D10 unknown mRNA	UG|Pta.17912|gb|CO163117	Transcribed locus, weakly similar to NP_683486.1 leucine-rich repeat family protein [Arabidopsis thaliana]
		BT101180	GQ0071_G05	low confidence gene	M2b	NA	NA	shoot phelloderm	T2b	NA	NA	NA	NA	NA	NA	NA	NA	NA	420	280	Positive	Positive	positive					UG|Psi.10126|gb|ES253523	Transcribed locus
		CK444304	GQ0071_H18	invariant gene	NA	HighRange	NoTAIR	NA	NA	NA	NA	NA	NA	NA	NA	NA	NA	NA	NA	NA	NA	NA	NA					UG|Psi.17139|gb|FD734263	Clone WS02746_M16 unknown mRNA	UG|Pta.21191|gb|DR059972	Transcribed locus, weakly similar to XP_002447931.1 hypothetical protein SORBIDRAFT_06g018328 [Sorghum bicolor]
		BT101181	GQ0071_J03	high confidence variable gene	M1b	NA	NA	NA	NA	NA	NA	NA	NA	NA	NA	NA	NA	NA	NA	NA	NA	NA	NA	PF10294.4	Putative methyltransferase	AT5G49560	Putative methyltransferase family protein	UG|Psi.6482|gb|EF083640	Clone WS02814_K10 unknown mRNA
		BT101182	GQ0071_K06	low confidence gene	M2a	NA	NA	NA	NA	NA	NA	NA	NA	NA	NA	NA	NA	NA	NA	NA	NA	NA	NA					UG|Psi.14474|gb|ES871115	Transcribed locus
		BT101183	GQ0071_K08	low confidence gene	M5b	NA	NA	NA	NA	NA	NA	NA	NA	NA	NA	NA	NA	NA	NA	NA	NA	NA	NA	PF01535.15;PF13041.1	PPR repeat;PPR repeat family	AT2G03880	Pentatricopeptide repeat (PPR) superfamily protein	UG|Psi.20707|gb|EF676632	Clone WS02745_E01 unknown mRNA	UG|Pta.22801|gb|DR689134	Transcribed locus, weakly similar to XP_002284545.1 PREDICTED: hypothetical protein [Vitis vinifera]
		CK444355	GQ0071_K12	high confidence variable gene	M5a	NA	NA	NA	NA	NA	NA	NA	NA	NA	NA	NA	NA	NA	NA	NA	NA	NA	NA	PF00854.16	POT family	AT5G46050	Encodes a di- and tri-peptide transporter involved in responses to wounding, virulent bacterial pathogens, and high NaCl concentrations. The protein is predicted to have 12 transmembrane helicies.	UG|Psi.8856|gb|ES872521	Transcribed locus, weakly similar to NP_199417.1 PTR3 (PEPTIDE TRANSPORTER 3)@ dipeptide transporter/ transporter/ tripeptide transporter [Arabidopsis thaliana]	UG|Pta.34320|gb|CO360855	Transcribed locus, weakly similar to XP_002285402.1 PREDICTED: hypothetical protein [Vitis vinifera]
		BT101184	GQ0071_K23	low confidence gene	M5a	NA	NA	shoot phelloderm	NA	NA	NA	NA	NA	NA	NA	NA	NA	NA	NA	NA	NA	NA	NA	PF13923.1;PF13639.1;PF00271.26;PF00176.18;PF00097.20	Zinc finger, C3HC4 type (RING finger);Ring finger domain;Helicase conserved C-terminal domain;SNF2 family N-terminal domain;Zinc finger, C3HC4 type (RING finger)	AT1G05120	Helicase protein with RING/U-box domain	UG|Psi.12164|gb|ES668205	Transcribed locus, weakly similar to NP_001060436.1 Os07g0642400 [Oryza sativa Japonica Group]	UG|Pta.3079|gb|CF670223	Transcribed locus, moderately similar to XP_002269303.1 PREDICTED: similar to SNF2 domain-containing protein / helicase domain-containing protein / RING finger domain-containing protein [Vitis vinifera]
		BT101185	GQ0071_L02	invariant gene	NA	HighRange	NoGO	NA	NA	NA	NA	NA	NA	NA	NA	NA	NA	NA	NA	NA	NA	NA	NA	PF03556.10	Cullin binding	AT1G15860	INVOLVED IN: biological_process unknown	UG|Psi.12713|gb|BT124158	Clone WS04720_D13 unknown mRNA	UG|Pta.6133|gb|CO163113	Transcribed locus, weakly similar to XP_002273365.1 PREDICTED: hypothetical protein [Vitis vinifera]
		BT101186	GQ0071_M01	invariant gene	NA	LowMedRange	NoTAIR	NA	NA	NA	NA	NA	NA	NA	NA	NA	NA	NA	NA	NA	NA	NA	NA					UG|Psi.14457|gb|EF677866	Clone WS02776_L19 unknown mRNA
		BT101187	GQ0071_N12	high confidence variable gene	M7b	NA	NA	NA	NA	34	1090	NA	NA	NA	NA	NA	NA	NA	NA	NA	NA	NA	NA					UG|Psi.14238|gb|EF677568	Clone WS02770_N21 unknown mRNA	UG|Pta.9981|gb|DR117349	Transcribed locus, strongly similar to NP_724345.1 histone H3 [Drosophila melanogaster]
		BT101188	GQ0071_N15	high confidence variable gene	M3a	NA	NA	shoot phelloderm	NA	NA	NA	NA	NA	NA	NA	NA	NA	NA	NA	NA	NA	NA	NA	PF00249.26;PF13921.1	Myb-like DNA-binding domain;Myb-like DNA-binding domain	AT5G67300	Member of the R2R3 factor MYB gene family involved in mediating plant responses to a variety of abiotic stimiuli.	UG|Psi.9509|gb|ES662379	Transcribed locus, moderately similar to XP_001753678.1 predicted protein [Physcomitrella patens subsp. patens]	UG|Pta.17639|gb|DN448288	Transcribed locus, moderately similar to XP_001753678.1 predicted protein [Physcomitrella patens subsp. patens]
		BT101189	GQ0071_P05	high confidence variable gene	M1a	NA	NA	NA	NA	NA	NA	NA	NA	NA	NA	NA	NA	NA	NA	NA	NA	NA	NA	PF03171.15	2OG-Fe(II) oxygenase superfamily	AT5G05600	2-oxoglutarate (2OG) and Fe(II)-dependent oxygenase superfamily protein	UG|Psi.7344|gb|EF083593	Clone WS02729_J06 unknown mRNA	UG|Pta.18148|gb|CO162722	Transcribed locus, weakly similar to NP_191156.1 jasmonate-regulated protein [Arabidopsis thaliana]
		BT101190	GQ0071_P18	high confidence variable gene	M7a	NA	NA	NA	NA	13	1586	NA	NA	NA	NA	NA	NA	NA	NA	NA	NA	NA	NA	PF13649.1;PF13489.1;PF12847.2;PF08242.7;PF08241.7;PF05891.7	Methyltransferase domain;Methyltransferase domain;Methyltransferase domain;Methyltransferase domain;Methyltransferase domain;AdoMet dependent proline di-methyltransferase	AT5G44450	methyltransferases	UG|Psi.20961|gb|BT123297	Clone WS04711_H15 unknown mRNA	UG|Pta.22736|gb|DR688366	Transcribed locus, weakly similar to NP_199258.3 methyltransferase [Arabidopsis thaliana]
		BT101191	GQ0072_A20	high confidence variable gene	M2a	NA	NA	shoot secondary xylem	NA	117	408	NA	NA	NA	NA	NA	NA	NA	NA	NA	NA	NA	NA					UG|Psi.4485|gb|DR510947	Transcribed locus	UG|Pta.7229|gb|DR386186	Transcribed locus, weakly similar to NP_177041.3 arabinogalactan protein 19 [Arabidopsis thaliana]
		BT101192	GQ0072_B14	high confidence variable gene	M2a	NA	NA	shoot secondary xylem	NA	235	57	NA	NA	NA	NA	Positive	NA	NoGO	NA	NA	NA	NA	NA	PF00314.12	Thaumatin family	AT5G40020	Pathogenesis-related thaumatin superfamily protein	UG|Psi.1984|gb|EF086561	Clone WS02921_K20 unknown mRNA	UG|Pta.11278|gb|DR059465	Transcribed locus, weakly similar to NP_198818.1 pathogenesis-related thaumatin-like protein [Arabidopsis thaliana]
		BT101193	GQ0072_D12	low confidence gene	M7a	NA	NA	NA	NA	NA	NA	NA	NA	NA	NA	NA	NA	NA	NA	NA	NA	NA	NA	PF00201.13	UDP-glucoronosyl and UDP-glucosyl transferase	AT2G15490	UDP-glycosyltransferase 73B4 (UGT73B4)	UG|Psi.20637|gb|EF678623	Clone WS02929_N18 unknown mRNA	UG|Pta.34333|gb|DT626044	Transcribed locus, weakly similar to NP_001056113.1 Os05g0527800 [Oryza sativa (japonica cultivar-group)]
		BT101194	GQ0072_E20	high confidence variable gene	M5a	NA	NA	shoot phelloderm	NA	NA	NA	NA	NA	NA	NA	NA	NA	NA	NA	NA	NA	NA	NA	PF00561.15;PF12695.2;PF12697.2	alpha/beta hydrolase fold;Alpha/beta hydrolase family;Alpha/beta hydrolase family	AT1G26360	Encodes a protein predicted to act as a carboxylesterase. It has similarity to the SABP2 methyl salicylate esterase from tobacco but no enzymatic activity has been identified for this protein.	UG|Psi.17524|gb|EF082169	Clone WS0293_D19 unknown mRNA	UG|Pta.21628|gb|DR096332	Transcribed locus, weakly similar to XP_002979499.1 hypothetical protein SELMODRAFT_111033 [Selaginella moellendorffii]
		BT101195	GQ0072_H05	low confidence gene	M1b	NA	NA	NA	NA	NA	NA	NA	NA	NA	NA	NA	NA	NA	NA	NA	NA	NA	NA			AT4G11420	Encodes a subunit of eukaryotic initiation factor 3 (eIF3), a multisubunit complex that is required for binding of mRNA to 40 S ribosomal subunits, stabilization of ternary complex binding to 40 S subunits, and dissociation of 40 and 60 S subunits.	UG|Psi.11915|gb|BT122835	Clone WS0461_O04 unknown mRNA	UG|Pta.6366|gb|CO363374	Transcribed locus, weakly similar to XP_002283093.1 PREDICTED: hypothetical protein [Vitis vinifera]
		BT101196	GQ0072_I01	low confidence gene	unclassified	NA	NA	NA	NA	NA	NA	NA	NA	NA	NA	NA	NA	NA	NA	NA	NA	NA	NA	PF14299.1	Phloem protein 2	AT1G09155	phloem protein 2-B15 (PP2-B15)	UG|Psi.16144|gb|ES878900	Transcribed locus, weakly similar to NP_001173204.1 Os02g0813133 [Oryza sativa Japonica Group]	UG|Pta.2180|gb|CO161921	Transcribed locus, weakly similar to NP_565229.4 F-box protein PP2-B11 [Arabidopsis thaliana]
		BT101197	GQ0072_I08	not tested	NA	NA	NA	NA	NA	NA	NA	NA	NA	NA	NA	NA	NA	NA	NA	NA	NA	NA	NA	PF13855.1;PF13504.1;PF00560.28	Leucine rich repeat;Leucine rich repeat;Leucine Rich Repeat	AT1G69550	disease resistance protein (TIR-NBS-LRR class)	UG|Psi.19012|gb|FD738505	Transcribed locus	UG|Pta.8346|gb|DR011927	Transcribed locus, weakly similar to NP_683486.1 leucine-rich repeat family protein [Arabidopsis thaliana]
		CK444776	GQ0072_I16	invariant gene	NA	HighRange	NoTAIR	NA	NA	NA	NA	NA	NA	NA	NA	NA	NA	NA	NA	NA	NA	NA	NA					UG|Psi.5116|gb|CO216672	Transcribed locus
		BT101198	GQ0072_I22	high confidence variable gene	M4b	NA	NA	shoot secondary xylem	NA	NA	NA	NA	NA	NA	NA	NA	NA	NA	NA	NA	NA	NA	NA	PF01657.12	Salt stress response/antifungal	AT5G48540	receptor-like protein kinase-related family protein	UG|Psi.4697|gb|EF676597	Clone WS02743_O05 unknown mRNA	UG|Pta.18535|gb|DR181488	Transcribed locus, weakly similar to XP_002274668.1 PREDICTED: hypothetical protein [Vitis vinifera]
		BT101199	GQ0072_K11	invariant gene	NA	HighRange	NoENR	NA	NA	NA	NA	NA	NA	NA	NA	NA	NA	NA	NA	NA	NA	NA	NA	PF00542.14	Ribosomal protein L7/L12 C-terminal domain	AT3G06040	Ribosomal protein L12/ ATP-dependent Clp protease adaptor protein ClpS family protein	UG|Psi.2185|gb|CO222408	Transcribed locus, weakly similar to NP_001078113.1 ribosomal protein L12 family protein [Arabidopsis thaliana]	UG|Pta.13493|gb|DT625574	Transcribed locus, moderately similar to NP_001046212.1 Os02g0198900 [Oryza sativa Japonica Group]
		BT101200	GQ0072_K21	invariant gene	NA	MedHighRange	ENR	NA	NA	NA	NA	NA	NA	NA	NA	NA	NA	NA	NA	NA	NA	NA	NA	PF00856.23	SET domain	AT3G61740	SET domain protein 14 (SDG14)	UG|Psi.20775|gb|GW714543	Clone WS02748_I17 unknown mRNA	UG|Pta.2269|gb|DT630978	Transcribed locus, moderately similar to NP_179919.1 histone-lysine N-methyltransferase CLF [Arabidopsis thaliana]
		BT101201	GQ0072_L02	low confidence gene	M2a	NA	NA	NA	NA	NA	NA	NA	NA	NA	NA	NA	NA	NA	NA	NA	NA	NA	NA					UG|Psi.17704|gb|ES249562	Transcribed locus	UG|Pta.18120|gb|DR112422	Transcribed locus, weakly similar to XP_001767715.1 predicted protein [Physcomitrella patens subsp. patens]
		BT101202	GQ0072_L17	high confidence variable gene	M3b	NA	NA	shoot secondary xylem	NA	NA	NA	NA	NA	NA	NA	NA	NA	NA	NA	NA	NA	NA	NA	PF00010.21	Helix-loop-helix DNA-binding domain	AT1G68810	basic helix-loop-helix (bHLH) DNA-binding superfamily protein			UG|Pta.7198|gb|CO159730	Transcribed locus, moderately similar to XP_002278697.1 PREDICTED: hypothetical protein [Vitis vinifera]
		BT101203	GQ0072_N22	high confidence variable gene	M2b	NA	NA	NA	NA	38	1040	NA	NA	NA	NA	NA	NA	NA	NA	NA	NA	NA	NA					UG|Psi.6689|gb|EF678073	Clone WS02771_O22 unknown mRNA	UG|Pta.13920|gb|CO169075	Transcribed locus
		BT101204	GQ0072_O04	high confidence variable gene	M5a	NA	NA	shoot phelloderm	NA	NA	NA	NA	NA	NA	NA	NA	NA	NA	NA	NA	NA	NA	NA	PF03791.8;PF03790.8	KNOX2 domain;KNOX1 domain	AT4G08150	A member of class I knotted1-like homeobox gene family (together with KNAT2). Similar to the knotted1 (kn1) homeobox gene of maize. Normally expressed in the peripheral and rib zone of shoot apical meristem but not in the leaf primordia. It is also expressed in the fourth floral whorl, in the region that would become style, particularly in the cell surrounding the transmitting tissue. No expressi…	UG|Psi.1651|gb|EF085449	Clone WS02810_L09 unknown mRNA	UG|Pta.6795|gb|CO168022	Transcribed locus, moderately similar to NP_001051139.2 Os03g0727000 [Oryza sativa Japonica Group]
		BT101205	GQ0072_O07	high confidence variable gene	M4b	NA	NA	NA	NA	NA	NA	NA	NA	NA	NA	NA	NA	NA	NA	NA	NA	NA	NA	PF00232.13	Glycosyl hydrolase family 1	AT3G18070	beta glucosidase 43 (BGLU43)	UG|Psi.15203|gb|ES866524	Transcribed locus, weakly similar to NP_001053305.1 Os04g0513900 [Oryza sativa Japonica Group]	UG|Pta.1564|gb|DR052459	Transcribed locus, moderately similar to NP_188436.1 beta-glucosidase 44 [Arabidopsis thaliana]
		BT101206	GQ0072_P11	high confidence variable gene	M1b	NA	NA	NA	NA	NA	NA	NA	NA	NA	NA	NA	NA	NA	NA	NA	NA	NA	NA	PF00804.20;PF05739.14	Syntaxin;SNARE domain	AT1G61290	member of SYP12 Gene Family	UG|Psi.4166|gb|EF087693	Clone WS02735_M21 unknown mRNA	UG|Pta.21171|gb|DR055172	Transcribed locus, moderately similar to XP_002319678.1 predicted protein [Populus trichocarpa]
		BT101207	GQ0073_A16	low confidence gene	M9a	NA	NA	NA	NA	NA	NA	NA	NA	NA	NA	NA	NA	NA	NA	NA	NA	NA	NA					UG|Psi.18219|gb|FD732001	Transcribed locus, weakly similar to XP_001768520.1 predicted protein [Physcomitrella patens subsp. patens]	UG|Pta.15523|gb|CF672568	Transcribed locus
		BT101208	GQ0073_B06	high confidence variable gene	M2a	NA	NA	shoot secondary xylem	NA	162	238	NA	NA	NA	NA	Positive	NA	ENR	NA	NA	NA	NA	NA			AT5G13000	encodes a gene similar to callose synthase	UG|Psi.21718|gb|DR517540	Transcribed locus
		BT101209	GQ0073_B07	high confidence variable gene	M6b	NA	NA	shoot secondary xylem	NA	NA	NA	NA	NA	NA	NA	NA	NA	NA	NA	NA	NA	NA	NA							UG|Pta.17481|gb|CF671602	Transcribed locus
		BT101210	GQ0073_C09	not tested	NA	NA	NA	NA	NA	NA	NA	NA	NA	NA	NA	NA	NA	NA	NA	NA	NA	NA	NA	PF01565.18;PF08031.7	FAD binding domain;Berberine and berberine like	AT4G20860	FAD-binding Berberine family protein	UG|Psi.829|gb|DR543194	Transcribed locus, weakly similar to NP_193818.1 FAD-binding domain-containing protein [Arabidopsis thaliana]	UG|Pta.23282|gb|DT634895	Transcribed locus, weakly similar to XP_002330611.1 predicted protein [Populus trichocarpa]
		BT101211	GQ0073_D06	low confidence gene	M9b	NA	NA	shoot secondary xylem	NA	NA	NA	NA	NA	NA	NA	NA	NA	NA	NA	NA	NA	NA	NA			AT1G53035	unknown protein	UG|Psi.10105|gb|EF083669	Clone WS02813_J09 unknown mRNA	UG|Pta.15939|gb|DR388200	Transcribed locus, moderately similar to XP_002263054.1 PREDICTED: hypothetical protein [Vitis vinifera]
		BT101212	GQ0073_D16	high confidence variable gene	M1a	NA	NA	NA	NA	NA	NA	NA	NA	NA	NA	NA	NA	NA	NA	NA	NA	NA	NA	PF07939.6	Protein of unknown function (DUF1685)	AT5G28690	Protein of unknown function (DUF1685)	UG|Psi.6610|gb|EF083926	Clone WS02764_G23 unknown mRNA	UG|Pta.16287|gb|CO176712	Transcribed locus, weakly similar to XP_002972243.1 hypothetical protein SELMODRAFT_97431 [Selaginella moellendorffii]
		CK445134	GQ0073_E08	not tested	NA	NA	NA	NA	NA	NA	NA	NA	NA	NA	NA	NA	NA	NA	NA	NA	NA	NA	NA	PF00106.20;PF08659.5;PF13561.1	short chain dehydrogenase;KR domain;Enoyl-(Acyl carrier protein) reductase	AT3G51680	NAD(P)-binding Rossmann-fold superfamily protein	UG|Psi.16791|gb|ES659569	Transcribed locus, weakly similar to NP_190736.1 short-chain dehydrogenase/reductase (SDR) family protein [Arabidopsis thaliana]	UG|Pta.18249|gb|DR092503	Transcribed locus, weakly similar to XP_002325666.1 predicted protein [Populus trichocarpa]
		BT101213	GQ0073_F08	invariant gene	NA	LowRange	NoTAIR	NA	NA	NA	NA	NA	NA	NA	NA	NA	NA	NA	NA	NA	NA	NA	NA					UG|Psi.14981|gb|ES864171	Transcribed locus
		CK445152	GQ0073_F18	low confidence gene	M4a	NA	NA	NA	NA	NA	NA	NA	NA	NA	NA	NA	NA	NA	NA	NA	NA	NA	NA			AT1G16220	Protein phosphatase 2C family protein	UG|Psi.18824|gb|FD737172	Transcribed locus, weakly similar to NP_974180.1 protein phosphatase 2C family protein / PP2C family protein [Arabidopsis thaliana]	UG|Pta.18067|gb|CO167068	Transcribed locus, moderately similar to NP_001062155.1 Os08g0500300 [Oryza sativa Japonica Group]
		BT101214	GQ0073_H22	high confidence variable gene	M2a	NA	NA	NA	NA	NA	NA	NA	NA	NA	NA	NA	NA	NA	NA	NA	NA	NA	NA	PF06521.6	PAR1 protein	AT5G52390	PAR1 protein	UG|Psi.16529|gb|EF087811	Clone WS02815_D13 unknown mRNA	UG|Pta.22931|gb|DT631604	Transcribed locus, weakly similar to XP_001775001.1 predicted protein [Physcomitrella patens subsp. patens]
		BT101216	GQ0073_I22	invariant gene	NA	MedHighRange	NoGO	NA	NA	NA	NA	NA	NA	NA	NA	NA	NA	NA	NA	NA	NA	NA	NA	PF13812.1;PF13041.1;PF12854.2;PF01535.15	Pentatricopeptide repeat domain;PPR repeat family;PPR repeat;PPR repeat	AT2G17670	Tetratricopeptide repeat (TPR)-like superfamily protein	UG|Psi.20875|gb|BT123176	Clone WS0467_L09 unknown mRNA	UG|Pta.23745|gb|DT637593	Transcribed locus, weakly similar to XP_001756486.1 predicted protein [Physcomitrella patens subsp. patens]
		BT101217	GQ0073_J08	high confidence variable gene	M8b	NA	NA	shoot secondary xylem	T1a	NA	NA	NA	NA	NA	NA	NA	NA	NA	120	621	NA	NA	NA	PF00847.15	AP2 domain	AT3G20310	Encodes a member of the ERF (ethylene response factor) subfamily B-1 of ERF/AP2 transcription factor family (ATERF-7). The protein contains one AP2 domain. Phosphorylated by PKS3 in vitro. Involved in ABA-mediated responses. Acts as a repressor of GCC box?mediated transcription together with AtSin3 and HDA19.	UG|Psi.6176|gb|EF082549	Clone WS02810_O07 unknown mRNA	UG|Pta.14997|gb|DT626412	Transcribed locus, strongly similar to XP_002987951.1 hypothetical protein SELMODRAFT_49950 [Selaginella moellendorffii]
		CK444476	GQ0073_J21	high confidence variable gene	M10a	NA	NA	NA	NA	NA	NA	NA	NA	NA	NA	NA	NA	NA	NA	NA	NA	NA	NA	PF00450.17	Serine carboxypeptidase	AT1G28110	serine carboxypeptidase-like 45 (SCPL45)	UG|Psi.11475|gb|EF086769	Clone WS02817_D21 unknown mRNA	UG|Pta.22507|gb|DT632963	Transcribed locus, weakly similar to NP_181121.1 serine carboxypeptidase-like 26 [Arabidopsis thaliana]
		CK444490	GQ0073_K06	high confidence variable gene	M3a	NA	NA	shoot phelloderm	T2a	NA	NA	372	54	NA	NA	NA	NA	NA	NA	NA	NA	NA	NA	PF03330.13;PF01357.16;PF00538.14	Rare lipoprotein A (RlpA)-like double-psi beta-barrel;Pollen allergen;linker histone H1 and H5 family	AT4G28250	putative beta-expansin/allergen protein. Naming convention from the Expansin Working Group (Kende et al, 2004. Plant Mol Bio). Involved in the formation of nematode-induced syncytia in roots of Arabidopsis thaliana.	UG|Psi.719|gb|BT071702	Clone WS0441_G18 unknown mRNA	UG|Pta.4907|gb|CO172339	Transcribed locus, weakly similar to XP_002319359.1 hypothetical protein POPTRDRAFT_243090 [Populus trichocarpa]
		BT101218	GQ0073_K12	invariant gene	NA	HighRange	NoENR	NA	NA	NA	NA	NA	NA	NA	NA	NA	NA	NA	NA	NA	NA	NA	NA	PF00085.15;PF14595.1	Thioredoxin;Thioredoxin	AT2G35010	thioredoxin O1 (TO1)	UG|Psi.16930|gb|EF087703	Clone WS02736_F02 unknown mRNA	UG|Pta.18643|gb|CX648440	Transcribed locus, weakly similar to NP_564371.1 thioredoxin O2 [Arabidopsis thaliana]
		BT101219	GQ0073_L20	high confidence variable gene	M4a	NA	NA	NA	NA	NA	NA	NA	NA	NA	NA	NA	NA	NA	NA	NA	NA	NA	NA	PF00704.23	Glycosyl hydrolases family 18	AT4G19810	ChiC encodes a Class V chitinase that is a part of glycoside hydrolase family 18 based on CAZy groupings. It appears to primarily act as an exochitinase in vitro where it predominantly cleaves a chitobiose (GlcNAc)2 residue from the non-reducing end of a chitin oligosaccharide. However, it shows some minor endochitinase activity in vitro, as well. A putative 24 amino-acid signal peptide may direc…			UG|Pta.16629|gb|DR165951	Transcribed locus, weakly similar to XP_002337087.1 predicted protein [Populus trichocarpa]
		BT101220	GQ0073_O14	high confidence variable gene	M2b	NA	NA	shoot phelloderm	NA	1	2171	NA	NA	NA	NA	NA	NA	NA	NA	NA	NA	NA	NA	PF12697.2;PF12695.2;PF00561.15	Alpha/beta hydrolase family;Alpha/beta hydrolase family;alpha/beta hydrolase fold	AT2G23560	Encodes a protein shown to have carboxylesterase activity, methyl salicylate esterase activity, and methyl IAA esterase activity in vitro. This protein does not act on methyl JA, MeGA4, or MEGA9 in vitro. MES7 appears to be involved in MeSA hydrolysis in planta. Expression of MES7 can restore systemic acquired resistance in SAR-deficient tobacco plants.	UG|Psi.1358|gb|EF087021	Clone WS02747_H17 unknown mRNA	UG|Pta.18369|gb|CO172741	Transcribed locus, weakly similar to NP_179943.1 methyl esterase 1 [Arabidopsis thaliana]
		BT101221	GQ0073_O20	high confidence variable gene	M2a	NA	NA	shoot secondary xylem	T1b	38	1040	47	551	NA	NA	NA	NA	NA	NA	NA	NA	NA	NA	PF04640.9	PLATZ transcription factor	AT1G32700	PLATZ transcription factor family protein	UG|Psi.4639|gb|EF087794	Clone WS02751_H22 unknown mRNA	UG|Pta.19039|gb|DT625782	Transcribed locus, moderately similar to NP_001053711.1 Os04g0591100 [Oryza sativa Japonica Group]
		BT101222	GQ0073_P04	low confidence gene	M7a	NA	NA	shoot phelloderm	NA	NA	NA	NA	NA	NA	NA	NA	NA	NA	NA	NA	NA	NA	NA					UG|Psi.19666|gb|BT122452	Clone WS0451_L04 unknown mRNA
		CK444694	GQ0073_P23	low confidence gene	M9b	NA	NA	NA	NA	NA	NA	NA	NA	NA	NA	NA	NA	NA	NA	NA	NA	NA	NA			AT5G11700	BEST Arabidopsis thaliana protein match is: glycine-rich protein (TAIR:AT4G32920.3)
		BT101223	GQ0074_A20	high confidence variable gene	M2a	NA	NA	NA	NA	90	574	NA	NA	NA	NA	Positive	NA	ENR	NA	NA	NA	NA	NA	PF00445.13	Ribonuclease T2 family	AT2G02990	member of the ribonuclease T2 family, responds to inorganic phosphate starvation, and inhibits production of anthocyanin. Also involved in wound-induced signaling independent of jasmonic acid.	UG|Psi.10212|gb|FD736018	Transcribed locus, weakly similar to XP_002965999.1 hypothetical protein SELMODRAFT_270532 [Selaginella moellendorffii]	UG|Pta.19778|gb|DR117606	Transcribed locus, weakly similar to NP_563941.1 ribonuclease T2 [Arabidopsis thaliana]
		BT101224	GQ0074_E20	low confidence gene	M6b	NA	NA	NA	NA	NA	NA	NA	NA	NA	NA	NA	NA	NA	NA	NA	NA	NA	NA	PF04032.11	RNAse P Rpr2/Rpp21/SNM1 subunit domain	AT5G41270	CONTAINS InterPro DOMAIN/s: RNAse P, Rpr2/Rpp21 subunit (InterPro:IPR007175)	UG|Psi.5369|gb|CO226763	Transcribed locus	UG|Pta.21233|gb|DT637672	Transcribed locus, weakly similar to XP_002457955.1 hypothetical protein SORBIDRAFT_03g023230 [Sorghum bicolor]
		CK444830	GQ0074_F02	high confidence variable gene	M2a	NA	NA	shoot secondary xylem	T2a	79	650	267	319	14	89	NA	NA	NA	NA	NA	NA	NA	NA	PF13561.1;PF13460.1;PF08659.5;PF02719.10;PF01370.16;PF00106.20	Enoyl-(Acyl carrier protein) reductase;NADH(P)-binding;KR domain;Polysaccharide biosynthesis protein;NAD dependent epimerase/dehydratase family;short chain dehydrogenase	AT3G06060	Encodes one of the Arabidopsis proteins (At3g06060/TSC10A and At5g19200/TSC10B) with significant similarity to the yeast 3-ketodihydrosphinganine (3-KDS) reductase, Tsc10p. Both TSC10A and TSC10B are bona fide 3-KDS reductase as shown by complementation experiment in yeast.	UG|Psi.13763|gb|EF677828	Clone WS02758_C08 unknown mRNA	UG|Pta.22443|gb|DR684951	Transcribed locus, weakly similar to XP_001758395.1 predicted protein [Physcomitrella patens subsp. patens]
		CK444864	GQ0074_G08	high confidence variable gene	M10a	NA	NA	NA	NA	NA	NA	NA	NA	NA	NA	NA	NA	NA	NA	NA	NA	NA	NA	PF00332.13	Glycosyl hydrolases family 17	AT4G16260	Glycosyl hydrolase superfamily protein	UG|Psi.9191|gb|ES250286	Transcribed locus, weakly similar to NP_001105947.1 glucan endo-1,3-beta-glucosidase homolog1 [Zea mays]	UG|Pta.34684|gb|DR020633	Transcribed locus, weakly similar to NP_001045372.1 Os01g0944700 [Oryza sativa Japonica Group]
		BT101226	GQ0074_G14	high confidence variable gene	M2a	NA	NA	shoot secondary xylem	NA	50	904	NA	NA	NA	NA	NA	NA	NA	NA	NA	NA	NA	NA	PF07714.12;PF00069.20	Protein tyrosine kinase;Protein kinase domain	AT4G00330	high overall homology to CRCK1	UG|Psi.15656|gb|ES871751	Transcribed locus, weakly similar to NP_567170.2 CRCK2@ ATP binding / kinase/ protein kinase/ protein serine/threonine kinase [Arabidopsis thaliana]	UG|Pta.6547|gb|DR052951	Transcribed locus, moderately similar to XP_002278521.1 PREDICTED: hypothetical protein [Vitis vinifera]
		BT101227	GQ0074_G24	high confidence variable gene	M2a	NA	NA	shoot secondary xylem	T2a	17	1469	343	119	2	164	NA	NA	NA	NA	NA	NA	NA	NA	PF14009.1	Domain of unknown function (DUF4228)			UG|Psi.12236|gb|ES668802	Transcribed locus	UG|Pta.12240|gb|CF478870	Transcribed locus
		CK444959	GQ0074_I15	high confidence variable gene	M7b	NA	NA	NA	NA	8	1743	NA	NA	NA	NA	NA	NA	NA	NA	NA	NA	NA	NA			AT4G01070	the glycosyltransferase (UGT72B1) is involved in metabolizing xenobiotica (chloroaniline and chlorophenole). Comparison between wild type and knock-out mutant demonstrates the central role of this gene for metabolizing chloroaniline but significantly less for chlorophenole. The glucosyltransferase preferred UDP-xylose over UDP-glucose indicating its (additional) functioning as a xylosyltransferas…	UG|Psi.15201|gb|BT071576	Clone WS02925_C24 unknown mRNA	UG|Pta.19186|gb|DT625461	Transcribed locus, weakly similar to XP_001782728.1 predicted protein [Physcomitrella patens subsp. patens]
		BT101229	GQ0074_I20	low confidence gene	M7b	NA	NA	NA	NA	NA	NA	NA	NA	NA	NA	NA	NA	NA	NA	NA	NA	NA	NA	PF01107.13	Viral movement protein (MP)
		BT101230	GQ0074_I21	high confidence variable gene	M1a	NA	NA	NA	NA	NA	NA	NA	NA	NA	NA	NA	NA	NA	NA	NA	NA	NA	NA	PF00069.20;PF07714.12	Protein kinase domain;Protein tyrosine kinase	AT2G24370	Protein kinase protein with adenine nucleotide alpha hydrolases-like domain	UG|Psi.9739|gb|EF677684	Clone WS02772_P16 unknown mRNA	UG|Pta.3066|gb|CF665384	Transcribed locus, weakly similar to XP_002330780.1 predicted protein [Populus trichocarpa]
		BT101231	GQ0074_J14	invariant gene	NA	HighRange	ENR	NA	NA	NA	NA	NA	NA	NA	NA	NA	NA	NA	NA	NA	NA	NA	NA	PF02463.14	RecF/RecN/SMC N terminal domain	AT3G54670	Encodes a member of the Arabidopsis cohesin complex that is essential for viability and sister chromatid alignment.	UG|Psi.19904|gb|BT122764	Clone WS0454_N16 unknown mRNA	UG|Pta.845|gb|AI812671	Transcribed locus, moderately similar to XP_002273034.1 PREDICTED: hypothetical protein [Vitis vinifera]
		BT101232	GQ0074_K11	low confidence gene	M1b	NA	NA	NA	NA	NA	NA	NA	NA	NA	NA	NA	NA	NA	NA	NA	NA	NA	NA	PF00642.19	Zinc finger C-x8-C-x5-C-x3-H type (and similar)	AT3G12130	KH domain-containing protein / zinc finger (CCCH type) family protein	UG|Psi.1824|gb|ES249453	Transcribed locus, weakly similar to XP_001764219.1 predicted protein [Physcomitrella patens subsp. patens]	UG|Pta.3562|gb|CO409523	Transcribed locus, weakly similar to XP_001764219.1 predicted protein [Physcomitrella patens subsp. patens]
		CK445000	GQ0074_K18	low confidence gene	M6a	NA	NA	NA	NA	NA	NA	NA	NA	NA	NA	NA	NA	NA	NA	NA	NA	NA	NA					UG|Psi.20997|gb|BT123338	Clone WS04712_B13 unknown mRNA
		BT101233	GQ0074_L10	high confidence variable gene	M3b	NA	NA	shoot secondary xylem	NA	NA	NA	NA	NA	NA	NA	NA	NA	NA	NA	NA	NA	NA	NA	PF00226.26	DnaJ domain	AT2G17880	Chaperone DnaJ-domain superfamily protein	UG|Psi.1496|gb|EF081682	Clone WS0276_C05 unknown mRNA	UG|Pta.13137|gb|CO173508	Transcribed locus
		BT101234	GQ0074_M01	high confidence variable gene	M2a	NA	NA	shoot secondary xylem	NA	29	1189	NA	NA	NA	NA	NA	NA	NA	NA	NA	NA	NA	NA	PF04091.7	Exocyst complex subunit Sec15-like	AT3G56640	Encodes a member of the exocyst complex gene family. The exocyst is a protein complex involved in tethering vesicles to the plasma membrane during regulated or polarized secretion.			UG|Pta.3342|gb|CO198286	Transcribed locus, weakly similar to NP_001064599.1 Os10g0415200 [Oryza sativa Japonica Group]
		BT101235	GQ0074_M15	low confidence gene	M8b	NA	NA	NA	NA	NA	NA	NA	NA	NA	NA	NA	NA	NA	NA	NA	NA	NA	NA	PF00069.20;PF07714.12	Protein kinase domain;Protein tyrosine kinase	AT3G28690	Protein kinase superfamily protein	UG|Psi.18379|gb|FD733460	Transcribed locus, weakly similar to XP_002301786.1 predicted protein [Populus trichocarpa]	UG|Pta.17758|gb|DR022994	Transcribed locus, weakly similar to NP_001062973.2 Os09g0359500 [Oryza sativa Japonica Group]
		BT101237	GQ0081_A16	low confidence gene	M5b	NA	NA	NA	NA	NA	NA	NA	NA	NA	NA	NA	NA	NA	NA	NA	NA	NA	NA
		BT101239	GQ0081_D24	invariant gene	NA	LowRange	NoTAIR	NA	NA	NA	NA	NA	NA	NA	NA	NA	NA	NA	NA	NA	NA	NA	NA					UG|Psi.1362|gb|CO223886	Transcribed locus
		BT101241	GQ0081_F10	low confidence gene	M10b	NA	NA	NA	NA	NA	NA	NA	NA	NA	NA	NA	NA	NA	NA	NA	NA	NA	NA					UG|Psi.14419|gb|GW720704	Clone WS02775_J05 unknown mRNA	UG|Pta.13963|gb|CO166804	Transcribed locus
		BT101242	GQ0081_G13	low confidence gene	M8b	NA	NA	NA	NA	NA	NA	NA	NA	NA	NA	NA	NA	NA	NA	NA	NA	NA	NA	PF02453.12	Reticulon	AT3G54120	Reticulon family protein	UG|Psi.16082|gb|ES877882	Transcribed locus	UG|Pta.1735|gb|DR682539	Transcribed locus, weakly similar to XP_002273700.1 PREDICTED: hypothetical protein [Vitis vinifera]
		BT101243	GQ0081_K03	high confidence variable gene	M7b	NA	NA	NA	T2a	125	368	290	262	6	127	NA	NA	NA	NA	NA	NA	NA	NA	PF01596.12;PF13578.1	O-methyltransferase;Methyltransferase domain	AT4G34050	caffeoyl coenzyme A O-methyltransferase 1 (CCoAOMT1)	UG|Psi.3150|gb|BT071665	Clone WS0296_E23 unknown mRNA	UG|Pta.19192|gb|DT625505	Transcribed locus, weakly similar to XP_002969775.1 hypothetical protein SELMODRAFT_92673 [Selaginella moellendorffii]
		BT101244	GQ0081_N04	high confidence variable gene	M5a	NA	NA	NA	NA	NA	NA	NA	NA	NA	NA	NA	NA	NA	NA	NA	NA	NA	NA			AT1G69550	disease resistance protein (TIR-NBS-LRR class)	UG|Psi.13621|gb|ES666990	Transcribed locus	UG|Pta.912|gb|AI813022	Transcribed locus
		DV970394	GQ0081_O15	not detected	NA	NA	NA	NA	NA	NA	NA	NA	NA	NA	NA	NA	NA	NA	NA	NA	NA	NA	NA	PF08880.6	QLQ	AT2G46020	Encodes a SWI/SNF chromatin remodeling ATPase that upregulates transcription of all three CUC genes and is involved in the formation and/or maintenance of boundary cells during embryogenesis. Also mediates repression of expression of seed storage proteins in vegetative tissues. Interacts strongly with AtSWI3C, also with AtSWI3B, but not with AtSWI3A or AtSWI3D.	UG|Psi.15714|gb|ES872706	Transcribed locus, weakly similar to XP_002276245.1 PREDICTED: hypothetical protein [Vitis vinifera]
		BT101245	GQ0081_P03	invariant gene	NA	LowRange	NoGO	NA	NA	NA	NA	NA	NA	NA	NA	NA	NA	NA	NA	NA	NA	NA	NA			AT5G54870	unknown protein	UG|Psi.14296|gb|EF677651	Clone WS02772_G02 unknown mRNA
		BT101246	GQ0081_P11	low confidence gene	M9b	NA	NA	NA	NA	NA	NA	NA	NA	NA	NA	NA	NA	NA	NA	NA	NA	NA	NA	PF03145.11	Seven in absentia protein family	AT3G61790	Protein with RING/U-box and TRAF-like domains	UG|Psi.2091|gb|BT071783	Clone WS0454_N20 unknown mRNA	UG|Pta.15920|gb|DR685252	Transcribed locus, strongly similar to XP_001758991.1 predicted protein [Physcomitrella patens subsp. patens]
		BT101248	GQ0082_A12	low confidence gene	M4b	NA	NA	NA	NA	NA	NA	NA	NA	NA	NA	NA	NA	NA	NA	NA	NA	NA	NA	PF10707.4;PF07714.12;PF00069.20	PhoP regulatory network protein YrbL;Protein tyrosine kinase;Protein kinase domain	AT1G12580	phosphoenolpyruvate carboxylase-related kinase 1 (PEPKR1)	UG|Psi.5875|gb|ES867952	Clone WS02821_H17 unknown mRNA	UG|Pta.15829|gb|DN448020	Transcribed locus, moderately similar to NP_001190950.1 calcium-dependent protein kinase 26 [Arabidopsis thaliana]
		BT101249	GQ0082_A23	low confidence gene	unclassified	NA	NA	NA	NA	NA	NA	NA	NA	NA	NA	NA	NA	NA	NA	NA	NA	NA	NA	PF02386.11	Cation transport protein	AT4G10310	encodes a sodium transporter (HKT1) expressed in xylem parenchyma cells. Mutants over-accumulate sodium in shoot tissue and have increased sodium in the xylem sap and reduced sodium in phloem sap and roots.			UG|Pta.17932|gb|CO163654	Transcribed locus
		BT101250	GQ0082_B18	high confidence variable gene	M1a	NA	NA	NA	NA	NA	NA	NA	NA	NA	NA	NA	NA	NA	NA	NA	NA	NA	NA	PF03171.15;PF14226.1	2OG-Fe(II) oxygenase superfamily;non-haem dioxygenase in morphine synthesis N-terminal	AT5G08640	Encodes a flavonol synthase that catalyzes formation of flavonols from dihydroflavonols. Co-expressed with CHI and CHS (qRT-PCR).	UG|Psi.4557|gb|EF087398	Clone WS0271_C15 unknown mRNA	UG|Pta.3029|gb|DR093233	Transcribed locus, weakly similar to NP_194019.1 leucoanthocyanidin dioxygenase [Arabidopsis thaliana]
		BT101251	GQ0082_C07	high confidence variable gene	M6a	NA	NA	shoot phelloderm	NA	NA	NA	NA	NA	NA	NA	NA	NA	NA	NA	NA	NA	NA	NA	PF00141.18	Peroxidase	AT5G17820	Peroxidase superfamily protein	UG|Psi.13825|gb|EF082182	Clone WS0296_I02 unknown mRNA	UG|Pta.15223|gb|DR079272	Transcribed locus, weakly similar to XP_002319196.1 predicted protein [Populus trichocarpa]
		CK438067	GQ0082_C20	invariant gene	NA	HighRange	NoENR	NA	NA	NA	NA	NA	NA	NA	NA	NA	NA	NA	NA	NA	NA	NA	NA	PF00153.22	Mitochondrial carrier protein	AT2G22500	Encodes one of the mitochondrial dicarboxylate carriers (DIC): DIC1 (AT2G22500), DIC2 (AT4G24570), DIC3 (AT5G09470).	UG|Psi.5750|gb|BT070299	Clone WS02719_A15 unknown mRNA	UG|Pta.831|gb|DT626283	Transcribed locus, moderately similar to XP_002285693.1 PREDICTED: hypothetical protein [Vitis vinifera]
		BT101252	GQ0082_D03	high confidence variable gene	M1a	NA	NA	NA	NA	NA	NA	NA	NA	NA	NA	NA	NA	NA	NA	NA	NA	NA	NA	PF08030.7	Ferric reductase NAD binding domain	AT1G64060	Interacts with AtrbohD gene to fine tune the spatial control of ROI production and hypersensitive response to cell in and around infection site.	UG|Psi.21134|gb|BT123560	Clone WS04714_L14 unknown mRNA	UG|Pta.729|gb|DR013803	Transcribed locus, moderately similar to NP_199919.1 Respiratory burst oxidase-C [Arabidopsis thaliana]
		BT101254	GQ0082_F08	high confidence variable gene	M1a	NA	NA	NA	NA	NA	NA	NA	NA	NA	NA	NA	NA	NA	NA	NA	NA	NA	NA	PF00249.26;PF13921.1	Myb-like DNA-binding domain;Myb-like DNA-binding domain	AT4G38620	Encodes a R2R3 MYB protein which is involved in the response to UV-B. It functions as a repressor of target gene expression. One of its target genes encodes cinnamate 4-hydroxylase	UG|Psi.10732|gb|ES256060	Transcribed locus, weakly similar to NP_564176.2 MYB3 (MYB DOMAIN PROTEIN 3)@ DNA binding / transcription factor [Arabidopsis thaliana]	UG|Pta.6048|gb|FJ469924	R2R3-MYB transcription factor MYB5
		BT101255	GQ0082_G01	not tested	NA	NA	NA	NA	NA	NA	NA	NA	NA	NA	NA	NA	NA	NA	NA	NA	NA	NA	NA	PF14560.1;PF13881.1;PF13019.1;PF11976.3;PF00240.18	Ubiquitin-like domain;Ubiquitin-2 like Rad60 SUMO-like;Telomere stability and silencing;Ubiquitin-2 like Rad60 SUMO-like;Ubiquitin family	AT4G05050	polyubiquitin gene, belongs to a subtype group with UBQ10 and UBQ14. Various ecotypes of Arabidopsis have different numbers of ubiquitin repeats within this gene.	UG|Psi.2229|gb|ES248339	Transcribed locus, strongly similar to XP_958803.1 polyubiquitin [Neurospora crassa OR74A]	UG|Pta.1620|gb|DN451740	Transcribed locus, strongly similar to XP_958803.1 polyubiquitin [Neurospora crassa OR74A]
		BT101256	GQ0082_L18	low confidence gene	M3a	NA	NA	NA	NA	NA	NA	NA	NA	NA	NA	NA	NA	NA	NA	NA	NA	NA	NA			AT5G64816	unknown protein	UG|Psi.15378|gb|ES868528	Clone WS0291_O05 unknown mRNA	UG|Pta.19230|gb|CV137935	Transcribed locus, weakly similar to NP_568997.1 uncharacterized protein [Arabidopsis thaliana]
		BT101257	GQ0082_L22	high confidence variable gene	M6a	NA	NA	shoot phelloderm	NA	NA	NA	NA	NA	NA	NA	NA	NA	NA	NA	NA	NA	NA	NA	PF14774.1	FAM177 family	AT2G18910	hydroxyproline-rich glycoprotein family protein	UG|Psi.6447|gb|EF081732	Clone WS02716_D10 unknown mRNA
		BT101259	GQ0083_B18	high confidence variable gene	M2a	NA	NA	shoot secondary xylem	NA	243	48	NA	NA	NA	NA	Positive	NA	NoGO	NA	NA	NA	NA	NA	PF00234.17;PF14368.1	Protease inhibitor/seed storage/LTP family;Probable lipid transfer	AT2G37870	Bifunctional inhibitor/lipid-transfer protein/seed storage 2S albumin superfamily protein	UG|Psi.4642|gb|GW719658	Clone WS02822_D21 unknown mRNA	UG|Pta.4213|gb|DR092494	Transcribed locus, weakly similar to XP_002281828.1 PREDICTED: hypothetical protein [Vitis vinifera]
		BT101260	GQ0083_C11	invariant gene	NA	LowMedRange	NoTAIR	NA	NA	NA	NA	NA	NA	NA	NA	NA	NA	NA	NA	NA	NA	NA	NA
		CK438479	GQ0083_C22	low confidence gene	M3b	NA	NA	NA	NA	NA	NA	NA	NA	NA	NA	NA	NA	NA	NA	NA	NA	NA	NA	PF00069.20;PF07714.12	Protein kinase domain;Protein tyrosine kinase	AT5G08590	Encodes a member of SNF1-related protein kinases (SnRK2) whose activity is activated by ionic (salt) and non-ionic (mannitol) osmotic stress. Similar to the calcium/calmodulin-dependent protein kinase subfamily and the SNF1 kinase subfamily.	UG|Psi.1492|gb|CO221894	Transcribed locus, strongly similar to XP_962991.1 serine/threonine-protein kinase hal4 [Neurospora crassa OR74A]	UG|Pta.18900|gb|CO364872	Transcribed locus, weakly similar to XP_775014.1 hypothetical protein CNBF1770 [Cryptococcus neoformans var. neoformans B-3501A]
		CK438292	GQ0083_E11	not tested	NA	NA	NA	shoot phelloderm	NA	NA	NA	NA	NA	NA	NA	NA	NA	NA	NA	NA	NA	NA	NA	PF07714.12;PF00069.20	Protein tyrosine kinase;Protein kinase domain	AT2G31880	Encodes a putative leucine rich repeat transmembrane protein that is expressed in response to Pseudomonas syringae. Expression of SRRLK may be required for silencing via lsiRNAs. Regulates cell death and innate immunity.	UG|Psi.4939|gb|BT071008	Clone WS02714_O06 unknown mRNA	UG|Pta.19828|gb|DR011223	Transcribed locus, weakly similar to NP_180747.1 putative leucine-rich repeat transmembrane protein kinase [Arabidopsis thaliana]
		CK438284	GQ0083_P07	high confidence variable gene	M3a	NA	NA	shoot phelloderm	NA	NA	NA	NA	NA	NA	NA	NA	NA	NA	NA	NA	NA	NA	NA	PF05553.6	Cotton fibre expressed protein			UG|Psi.5589|gb|EF086933	Clone WS02735_K22 unknown mRNA
		CK438320	GQ0085_A24	high confidence variable gene	M5a	NA	NA	NA	NA	NA	NA	NA	NA	NA	NA	NA	NA	NA	NA	NA	NA	NA	NA	PF03492.10	SAM dependent carboxyl methyltransferase	AT5G55250	Encodes an enzyme which specifically converts IAA to its methyl ester form MelIAA. This gene belongs to the family of carboxyl methyltransferases whose members catalyze the transfer of the methyl group from S-adenosyl-L-methionine to carboxylic acid-containing substrates to form small molecule methyl esters. Expression of TCP genes is downregulated in mutant iamt1-D.	UG|Psi.3838|gb|EF083694	Clone WS02910_M01 unknown mRNA	UG|Pta.23634|gb|DT636970	Transcribed locus, weakly similar to NP_001054175.1 Os04g0665200 [Oryza sativa Japonica Group]
		BT101262	GQ0085_E21	low confidence gene	M9a	NA	NA	NA	NA	NA	NA	NA	NA	NA	NA	NA	NA	NA	NA	NA	NA	NA	NA	PF00702.21;PF13242.1;PF13419.1	haloacid dehalogenase-like hydrolase;HAD-hyrolase-like;Haloacid dehalogenase-like hydrolase	AT4G25840	glycerol-3-phosphatase 1 (GPP1)	UG|Psi.14586|gb|BT122351	Clone WS0444_B02 unknown mRNA	UG|Pta.16138|gb|DN463147	Transcribed locus, moderately similar to XP_001783672.1 predicted protein [Physcomitrella patens subsp. patens]
		CK438554	GQ0085_G12	high confidence variable gene	M5a	NA	NA	NA	NA	NA	NA	NA	NA	NA	NA	NA	NA	NA	NA	NA	NA	NA	NA	PF03479.10	Domain of unknown function (DUF296)	AT4G22810	Predicted AT-hook DNA-binding family protein	UG|Psi.10497|gb|ES254920	Transcribed locus, weakly similar to XP_001785561.1 predicted protein [Physcomitrella patens subsp. patens]	UG|Pta.17597|gb|DT624586	Transcribed locus, weakly similar to NP_001046754.1 Os02g0448000 [Oryza sativa Japonica Group]
		BT101263	GQ0085_H16	low confidence gene	M1b	NA	NA	NA	NA	NA	NA	NA	NA	NA	NA	NA	NA	NA	NA	NA	NA	NA	NA			AT2G39300	unknown protein
		BT101265	GQ0085_M02	not detected	NA	NA	NA	NA	NA	NA	NA	NA	NA	NA	NA	NA	NA	NA	NA	NA	NA	NA	NA	PF00400.27	WD domain, G-beta repeat	AT3G21540	transducin family protein / WD-40 repeat family protein	UG|Psi.8434|gb|ES246632	Transcribed locus, weakly similar to XP_003071552.1 WD domain, G-beta repeat containing protein [Coccidioides posadasii C735 delta SOWgp]	UG|Pta.22878|gb|DR689977	Transcribed locus, moderately similar to NP_001048986.1 Os03g0151700 [Oryza sativa Japonica Group]
		BT101266	GQ0085_M12	high confidence variable gene	M4b	NA	NA	shoot phelloderm	NA	NA	NA	NA	NA	NA	NA	NA	NA	NA	NA	NA	NA	NA	NA	PF00403.21	Heavy-metal-associated domain	AT1G71050	Heavy metal transport/detoxification superfamily protein	UG|Psi.1377|gb|EF084897	Clone WS0297_E05 unknown mRNA	UG|Pta.12335|gb|CX646815	Transcribed locus, moderately similar to XP_002281217.1 PREDICTED: hypothetical protein isoform 1 [Vitis vinifera]
		BT101267	GQ0085_N05	high confidence variable gene	M4a	NA	NA	NA	NA	NA	NA	NA	NA	NA	NA	NA	NA	NA	NA	NA	NA	NA	NA	PF00717.18;PF10502.4	Peptidase S24-like;Signal peptidase, peptidase S26	AT1G53530	Peptidase S24/S26A/S26B/S26C family protein	UG|Psi.16912|gb|EF087890	Clone WS02918_P14 unknown mRNA	UG|Pta.14870|gb|DR694362	Transcribed locus, weakly similar to XP_002283744.1 PREDICTED: hypothetical protein [Vitis vinifera]
		BT101268	GQ01301_A02	high confidence variable gene	M4a	NA	NA	shoot secondary xylem	NA	NA	NA	NA	NA	NA	NA	NA	NA	NA	NA	NA	NA	NA	NA	PF04674.7	Phosphate-induced protein 1 conserved region	AT5G64260	EXORDIUM like 2 (EXL2)	UG|Psi.3743|gb|EF677994	Clone WS02816_F19 unknown mRNA	UG|Pta.34424|gb|DN447600	Transcribed locus, weakly similar to XP_002285759.1 PREDICTED: hypothetical protein isoform 1 [Vitis vinifera]
		BT101269	GQ01301_A04	high confidence variable gene	M2a	NA	NA	shoot secondary xylem	NA	15	1522	NA	NA	NA	NA	NA	NA	NA	NA	NA	NA	NA	NA					UG|Psi.19568|gb|GH282003	Transcribed locus	UG|Pta.13824|gb|CV034166	Transcribed locus
		BT101270	GQ01301_A08	high confidence variable gene	M6a	NA	NA	shoot phelloderm	NA	NA	NA	NA	NA	NA	NA	NA	NA	NA	NA	NA	NA	NA	NA					UG|Psi.19625|gb|BT122399	Clone WS0451_C18 unknown mRNA
		BT101274	GQ01301_B10	high confidence variable gene	M4a	NA	NA	NA	NA	NA	NA	NA	NA	NA	NA	NA	NA	NA	NA	NA	NA	NA	NA			AT2G45430	Encodes a nuclear localized AT hook domain containing protein that can bind AT rich DNA in vitro. Overexpression of the gene results in delayed flowering. Is likely to act redundantly with AHL18, AHL27 and AHL29 in the regulation of flowering. It is also involved in both photo- and skotomorphogenesis.	UG|Psi.2001|gb|ES665589	Transcribed locus, weakly similar to XP_001763021.1 predicted protein [Physcomitrella patens subsp. patens]	UG|Pta.14930|gb|CF387719	Transcribed locus, weakly similar to XP_001752988.1 predicted protein [Physcomitrella patens subsp. patens]
		EX306061	GQ01301_B13	not tested	NA	NA	NA	NA	NA	NA	NA	NA	NA	NA	NA	NA	NA	NA	NA	NA	NA	NA	NA	PF13738.1;PF13450.1;PF01494.14;PF00743.14	Pyridine nucleotide-disulphide oxidoreductase;NAD(P)-binding Rossmann-like domain;FAD binding domain;Flavin-binding monooxygenase-like	AT4G28720	Auxin biosynthetic gene regulated by RVE1. Overexpression leads to suppression of bri1 phenotype.	UG|Psi.12308|gb|ES669734	Transcribed locus, weakly similar to NP_171955.1 flavin-containing monooxygenase / FMO (YUCCA3) [Arabidopsis thaliana]	UG|Pta.18180|gb|CO165649	Transcribed locus, weakly similar to NP_001172554.1 Os01g0732600 [Oryza sativa Japonica Group]
		BT101275	GQ01301_B17	high confidence variable gene	M4a	NA	NA	NA	NA	NA	NA	NA	NA	NA	NA	NA	NA	NA	NA	NA	NA	NA	NA	PF07250.6;PF09118.6	Glyoxal oxidase N-terminus;Domain of unknown function (DUF1929)	AT3G53950	glyoxal oxidase-related protein	UG|Psi.17752|gb|FD735138	Transcribed locus, weakly similar to NP_177692.1 glyoxal oxidase-related [Arabidopsis thaliana]	UG|Pta.18169|gb|CX713391	Transcribed locus, weakly similar to XP_002970610.1 hypothetical protein SELMODRAFT_93556 [Selaginella moellendorffii]
		BT101276	GQ01301_C04	high confidence variable gene	M5b	NA	NA	NA	T2a	NA	NA	315	206	NA	NA	NA	NA	NA	NA	NA	NA	NA	NA	PF12937.2;PF00646.28	F-box-like;F-box domain	AT4G24210	F-box protein that is involved in GA signaling. Regulates seed germination. Component of E3 ubiquitin complex. Interacts with DELLA proteins.	UG|Psi.3415|gb|EF082453	Clone WS02813_N22 unknown mRNA	UG|Pta.10861|gb|DR016838	Transcribed locus, moderately similar to XP_002319843.1 type II peroxiredoxin [Populus trichocarpa]
		BT101277	GQ01301_C05	invariant gene	NA	LowRange	NoTAIR	NA	NA	NA	NA	NA	NA	NA	NA	NA	NA	NA	NA	NA	NA	NA	NA
		BT101278	GQ01301_C19	high confidence variable gene	M3a	NA	NA	NA	NA	NA	NA	NA	NA	NA	NA	NA	NA	NA	NA	NA	NA	NA	NA	PF03195.9	Protein of unknown function DUF260	AT2G40470	LOB domain-containing protein 15 (LBD15)	UG|Psi.16919|gb|EF087821	Clone WS02816_D21 unknown mRNA	UG|Pta.19780|gb|CX653181	Transcribed locus
		BT101279	GQ01301_C21	high confidence variable gene	M1b	NA	NA	NA	NA	NA	NA	NA	NA	NA	NA	NA	NA	NA	NA	NA	NA	NA	NA			AT3G01015	TPX2 (targeting protein for Xklp2) protein family
		BT101280	GQ01301_D01	high confidence variable gene	M4a	NA	NA	NA	NA	NA	NA	NA	NA	NA	NA	NA	NA	NA	NA	NA	NA	NA	NA	PF00141.18	Peroxidase	AT4G37530	Peroxidase superfamily protein	UG|Psi.567|gb|DR539934	Transcribed locus	UG|Pta.19770|gb|CX652898	Transcribed locus, weakly similar to XP_002321949.1 predicted protein [Populus trichocarpa]
		BT101284	GQ01301_D09	high confidence variable gene	M3a	NA	NA	NA	NA	NA	NA	NA	NA	NA	NA	NA	NA	NA	NA	NA	NA	NA	NA			AT1G69550	disease resistance protein (TIR-NBS-LRR class)	UG|Psi.20826|gb|BT123089	Clone WS0466_C01 unknown mRNA	UG|Pta.6361|gb|CO199749	Transcribed locus, weakly similar to NP_683486.1 leucine-rich repeat family protein [Arabidopsis thaliana]
		BT101285	GQ01301_D14	high confidence variable gene	M4a	NA	NA	NA	T2a	NA	NA	126	485	NA	NA	NA	NA	NA	NA	NA	NA	NA	NA	PF03018.9	Dirigent-like protein	AT2G28670	esb1 mutants have increased levels of suberin and altered levels of several ions in their leaves.	UG|Psi.13631|gb|ES667037	Transcribed locus, weakly similar to NP_001149580.1 disease resistance response protein 206 [Zea mays]	UG|Pta.8070|gb|DR092488	Transcribed locus, weakly similar to XP_002966352.1 hypothetical protein SELMODRAFT_6118 [Selaginella moellendorffii]
		BT101286	GQ01301_D21	invariant gene	NA	MedHighRange	NoGO	NA	NA	NA	NA	NA	NA	NA	NA	NA	NA	NA	NA	NA	NA	NA	NA	PF00646.28	F-box domain	AT2G32560	F-box family protein	UG|Psi.15191|gb|EF678392	Clone WS02919_I20 unknown mRNA	UG|Pta.937|gb|DR056758	Transcribed locus, moderately similar to XP_001785923.1 predicted protein [Physcomitrella patens subsp. patens]
		BT101287	GQ01301_D23	low confidence gene	M2b	NA	NA	shoot phelloderm	NA	NA	NA	NA	NA	NA	NA	NA	NA	NA	NA	NA	NA	NA	NA	PF00847.15	AP2 domain	AT5G67190	encodes a member of the DREB subfamily A-5 of ERF/AP2 transcription factor family. The protein contains one AP2 domain. There are 16 members in this subfamily including RAP2.1, RAP2.9 and RAP2.10.	UG|Psi.10459|gb|ES665821	Transcribed locus, moderately similar to XP_001754660.1 predicted protein [Physcomitrella patens subsp. patens]	UG|Pta.4168|gb|DR165454	Transcribed locus, moderately similar to XP_001754660.1 predicted protein [Physcomitrella patens subsp. patens]
		BT101288	GQ01301_D24	low confidence gene	M5b	NA	NA	NA	NA	NA	NA	NA	NA	NA	NA	NA	NA	NA	NA	NA	NA	NA	NA
		BT101289	GQ01301_E02	high confidence variable gene	M3a	NA	NA	shoot phelloderm	NA	NA	NA	NA	NA	NA	NA	NA	NA	NA	NA	NA	NA	NA	NA	PF03168.8	Late embryogenesis abundant protein	AT5G22870	Late embryogenesis abundant (LEA) hydroxyproline-rich glycoprotein family	UG|Psi.15575|gb|ES870787	Transcribed locus, weakly similar to XP_002273852.1 PREDICTED: hypothetical protein [Vitis vinifera]	UG|Pta.5900|gb|DR384962	Transcribed locus, weakly similar to XP_002273852.1 PREDICTED: hypothetical protein [Vitis vinifera]
		BT101290	GQ01301_E03	high confidence variable gene	M6a	NA	NA	NA	NA	NA	NA	NA	NA	NA	NA	NA	NA	NA	NA	NA	NA	NA	NA	PF00403.21	Heavy-metal-associated domain	AT5G23760	Copper transport protein family	UG|Psi.15716|gb|ES872741	Transcribed locus, weakly similar to XP_002274742.1 PREDICTED: hypothetical protein isoform 1 [Vitis vinifera]	UG|Pta.12374|gb|CO161869	Transcribed locus, weakly similar to XP_002327496.1 predicted protein [Populus trichocarpa]
		BT101291	GQ01301_E05	high confidence variable gene	M4a	NA	NA	NA	T1b	NA	NA	311	213	NA	NA	NA	NA	NA	NA	NA	NA	NA	NA	PF00860.15	Permease family	AT3G10960	Encodes a homolog of the adenine-guanine-hypoxanthine transporter AzgA of Aspergillus nidulans. Function as a plant adenine-guanine transporter. Two closely related genes exist in Arabidopsis: AT3G10960 (Azg1) and AT5G50300 (Azg2).	UG|Psi.11680|gb|ES866163	Transcribed locus, moderately similar to NP_566384.1 xanthine/uracil permease family protein [Arabidopsis thaliana]	UG|Pta.10937|gb|CO165983	Transcribed locus, moderately similar to XP_002979897.1 hypothetical protein SELMODRAFT_419524 [Selaginella moellendorffii]
		BT101292	GQ01301_E11	not tested	NA	NA	NA	NA	NA	NA	NA	NA	NA	NA	NA	NA	NA	NA	NA	NA	NA	NA	NA	PF02458.10	Transferase family	AT5G48930	At5g48930 has been shown to encode for the hydroxycinnamoyl-Coenzyme A shikimate/quinate hydroxycinnamoyltransferase (HCT) both synthesizing and catabolizing the hydroxycinnamoylesters (coumaroyl/caffeoyl shikimate and quinate) involved in the phenylpropanoid pathway. Influence on the accumulation of flavonoids which in turn inhibit auxin transport and reduce plant growth.	UG|Psi.14099|gb|EF677342	Clone WS02766_A07 unknown mRNA	UG|Pta.2312|gb|DR057489	Transcribed locus, moderately similar to NP_199704.1 hydroxycinnamoyl-CoA shikimate/quinate hydroxycinnamoyl transferase [Arabidopsis thaliana]
		BT101293	GQ01301_E12	high confidence variable gene	M3a	NA	NA	NA	NA	NA	NA	NA	NA	NA	NA	NA	NA	NA	NA	NA	NA	NA	NA	PF00187.14;PF00182.14	Chitin recognition protein;Chitinase class I	AT3G12500	encodes a basic chitinase involved in ethylene/jasmonic acid mediated signalling pathway during systemic acquired resistance based on expression analyses.	UG|Psi.6543|gb|BT071139	Clone WS02772_P03 unknown mRNA	UG|Pta.6573|gb|DR117318	Transcribed locus, moderately similar to XP_002488863.1 hypothetical protein SORBIDRAFT_3219s002010 [Sorghum bicolor]
		BT101294	GQ01301_E17	high confidence variable gene	M2a	NA	NA	shoot secondary xylem	NA	104	492	NA	NA	NA	NA	NA	NA	NA	NA	NA	NA	NA	NA			AT3G06590	basic helix-loop-helix (bHLH) DNA-binding superfamily protein	UG|Psi.15033|gb|BT124395	Clone WS0473_L07 unknown mRNA	UG|Pta.16320|gb|DT625641	Transcribed locus
		BT101295	GQ01301_E21	high confidence variable gene	M11a	NA	NA	NA	NA	NA	NA	NA	NA	NA	NA	NA	NA	NA	NA	NA	NA	NA	NA	PF00043.20;PF13409.1;PF13410.1;PF13417.1	Glutathione S-transferase, C-terminal domain;Glutathione S-transferase, N-terminal domain;Glutathione S-transferase, C-terminal domain;Glutathione S-transferase, N-terminal domain	AT5G02790	Glutathione transferase L3 (GSTL3)	UG|Psi.6200|gb|BT071516	Clone WS0291_D12 unknown mRNA	UG|Pta.158|gb|DR120861	Transcribed locus, weakly similar to NP_195899.1 Glutathione S-transferase family protein [Arabidopsis thaliana]
		BT101296	GQ01301_E23	invariant gene	NA	LowRange	NoGO	NA	NA	NA	NA	NA	NA	NA	NA	NA	NA	NA	NA	NA	NA	NA	NA	PF08510.7	PIG-P	AT2G39445	Phosphatidylinositol N-acetylglucosaminyltransferase, GPI19/PIG-P subunit	UG|Psi.20215|gb|BT124330	Clone WS0473_A19 unknown mRNA
		BT101297	GQ01301_F05	high confidence variable gene	M3a	NA	NA	shoot phelloderm	NA	NA	NA	NA	NA	NA	NA	NA	NA	NA	NA	NA	NA	NA	NA	PF14543.1;PF00026.18	Xylanase inhibitor N-terminal;Eukaryotic aspartyl protease	AT5G33340	Encodes a protein with aspartic protease activity (also known as aspartate-type endopeptidase activity). Overexpression of the gene was shown to lead to salicylic acid (SA)-mediated disease resistance upon exposure to the pathogen Pseudomonas syringae. Moreover, overexpression of this gene led to the upregulation of two pathogenesis-related genes PR1 and PR2. This upregulation was no longer obser…	UG|Psi.10703|gb|ES255907	Transcribed locus, weakly similar to NP_565298.2 aspartyl protease family protein [Arabidopsis thaliana]	UG|Pta.16759|gb|DR120684	Transcribed locus, weakly similar to XP_002300215.1 predicted protein [Populus trichocarpa]
		BT101299	GQ01301_F18	low confidence gene	M5b	NA	NA	NA	NA	NA	NA	NA	NA	NA	NA	NA	NA	NA	NA	NA	NA	NA	NA
		BT101304	GQ01301_G24	high confidence variable gene	M7a	NA	NA	shoot phelloderm	NA	109	459	NA	NA	NA	NA	NA	NA	NA	NA	NA	NA	NA	NA	PF02431.10	Chalcone-flavanone isomerase	AT5G05270	Chalcone-flavanone isomerase family protein	UG|Psi.9298|gb|BT071190	Clone WS0278_A22 unknown mRNA	UG|Pta.1923|gb|CO161826	Transcribed locus, weakly similar to XP_002280158.1 PREDICTED: hypothetical protein [Vitis vinifera]
		BT101306	GQ01301_H14	invariant gene	NA	LowRange	NoGO	NA	NA	NA	NA	NA	NA	NA	NA	NA	NA	NA	NA	NA	NA	NA	NA			AT3G19690	CAP (Cysteine-rich secretory proteins, Antigen 5, and Pathogenesis-related 1 protein) superfamily protein	UG|Psi.18484|gb|FD734357	Transcribed locus, weakly similar to XP_003070100.1 SCP-like extracellular family protein [Coccidioides posadasii C735 delta SOWgp]	UG|Pta.22026|gb|DR168474	Transcribed locus, weakly similar to XP_002368679.1 voltage gated chloride channel domain-containing protein [Toxoplasma gondii ME49]
		BT101307	GQ01301_H21	high confidence variable gene	M4a	NA	NA	NA	NA	NA	NA	NA	NA	NA	NA	NA	NA	NA	NA	NA	NA	NA	NA	PF03018.9	Dirigent-like protein	AT2G21100	Disease resistance-responsive (dirigent-like protein) family protein	UG|Psi.1539|gb|DQ395251	Dirigent-like protein pDIR11	UG|Pta.9601|gb|DR744593	Transcribed locus, weakly similar to XP_002276258.1 PREDICTED: hypothetical protein [Vitis vinifera]
		BT101308	GQ01301_H23	high confidence variable gene	M5b	NA	NA	NA	NA	NA	NA	NA	NA	NA	NA	NA	NA	NA	NA	NA	NA	NA	NA			AT1G59670	Encodes glutathione transferase belonging to the tau class of GSTs. Naming convention according to Wagner et al. (2002).	UG|Psi.3733|gb|EF087929	Clone WS02817_I24 unknown mRNA	UG|Pta.17495|gb|CX647012	Transcribed locus, weakly similar to XP_002273830.1 PREDICTED: hypothetical protein isoform 1 [Vitis vinifera]
		BT101309	GQ01301_I04	low confidence gene	M3a	NA	NA	NA	NA	NA	NA	NA	NA	NA	NA	NA	NA	NA	NA	NA	NA	NA	NA	PF00227.21	Proteasome subunit	AT1G21720	20S proteasome beta subunit PBC1 truncated protein (PBC1)	UG|Psi.6865|gb|EF083960	Clone WS0283_B04 unknown mRNA	UG|Pta.6861|gb|DR683951	Transcribed locus, strongly similar to NP_564149.1 proteasome subunit beta type-3-A [Arabidopsis thaliana]
		BT101310	GQ01301_I09	high confidence variable gene	M4a	NA	NA	NA	T2a	NA	NA	380	19	NA	NA	NA	NA	NA	NA	NA	NA	NA	NA			AT1G68920	basic helix-loop-helix (bHLH) DNA-binding superfamily protein	UG|Psi.12579|gb|BT123490	Clone WS04713_N24 unknown mRNA	UG|Pta.21648|gb|DR098311	Transcribed locus, moderately similar to XP_002966517.1 hypothetical protein SELMODRAFT_72702 [Selaginella moellendorffii]
		BT101311	GQ01301_I22	high confidence variable gene	M1b	NA	NA	NA	NA	NA	NA	NA	NA	NA	NA	NA	NA	NA	NA	NA	NA	NA	NA	PF03492.10	SAM dependent carboxyl methyltransferase	AT5G56300	A member of the Arabidopsis SABATH methyltransferase gene family. Encodes GAMT2, a methyltransferase that uses S-adenosine-L-methionine (SAM) as a methyl donor to methylate the carboxyl group of GAs, resulting in the methyl esters of GAs (MeGAs). Expressed most highly in the siliques during seed development.	UG|Psi.3409|gb|DR478178	Transcribed locus, weakly similar to NP_200441.2 GAMT2 (GIBBERELLIC ACID METHYLTRANSFERASE 2)@ S-adenosylmethionine-dependent methyltransferase/ gibberellin carboxyl-O-methyltransferase [Arabidopsis thaliana]	UG|Pta.7435|gb|DR178347	Transcribed locus, weakly similar to NP_001174689.1 Os06g0242700 [Oryza sativa Japonica Group]
		BT101312	GQ01301_J05	low confidence gene	M3a	NA	NA	NA	NA	NA	NA	NA	NA	NA	NA	NA	NA	NA	NA	NA	NA	NA	NA	PF01966.17	HD domain	AT5G40270	HD domain-containing metal-dependent phosphohydrolase family protein			UG|Pta.19821|gb|DT632395	Transcribed locus
		BT101313	GQ01301_J08	high confidence variable gene	M4a	NA	NA	shoot secondary xylem	NA	NA	NA	NA	NA	NA	NA	NA	NA	NA	NA	NA	NA	NA	NA	PF00168.25	C2 domain	AT1G73580	Calcium-dependent lipid-binding (CaLB domain) family protein	UG|Psi.1728|gb|EF678176	Clone WS02824_K13 unknown mRNA	UG|Pta.11778|gb|CO368114	Transcribed locus, weakly similar to XP_002967849.1 hypothetical protein SELMODRAFT_169243 [Selaginella moellendorffii]
		BT101314	GQ01301_J12	low confidence gene	M10a	NA	NA	shoot phelloderm	NA	NA	NA	NA	NA	NA	NA	NA	NA	NA	NA	NA	NA	NA	NA	PF00560.28;PF13504.1	Leucine Rich Repeat;Leucine rich repeat	AT1G69550	disease resistance protein (TIR-NBS-LRR class)	UG|Psi.10157|gb|ES253623	Transcribed locus	UG|Pta.18596|gb|CO199001	Transcribed locus
		BT101315	GQ01301_J14	high confidence variable gene	M3a	NA	NA	shoot secondary xylem	NA	NA	NA	NA	NA	NA	NA	NA	NA	NA	NA	NA	NA	NA	NA	PF04674.7	Phosphate-induced protein 1 conserved region	AT5G64260	EXORDIUM like 2 (EXL2)	UG|Psi.3743|gb|EF677994	Clone WS02816_F19 unknown mRNA	UG|Pta.34424|gb|DN447600	Transcribed locus, weakly similar to XP_002285759.1 PREDICTED: hypothetical protein isoform 1 [Vitis vinifera]
		EX305912	GQ01301_J15	high confidence variable gene	M9a	NA	NA	shoot phelloderm	NA	NA	NA	NA	NA	NA	NA	NA	NA	NA	NA	NA	NA	NA	NA	PF07859.8	alpha/beta hydrolase fold			UG|Psi.6671|gb|EF082893	Clone WS02810_I01 unknown mRNA	UG|Pta.11550|gb|CO171842	Transcribed locus, weakly similar to XP_002980705.1 hypothetical protein SELMODRAFT_34699 [Selaginella moellendorffii]
		BT101318	GQ01301_J22	low confidence gene	unclassified	NA	NA	NA	NA	NA	NA	NA	NA	NA	NA	NA	NA	NA	NA	NA	NA	NA	NA					UG|Psi.2543|gb|FD729984	Clone WS0452_O11 unknown mRNA	UG|Pta.12193|gb|DR014297	Transcribed locus
		BT101320	GQ01301_K10	high confidence variable gene	M4a	NA	NA	NA	NA	NA	NA	NA	NA	NA	NA	NA	NA	NA	NA	NA	NA	NA	NA	PF03018.9	Dirigent-like protein	AT1G64160	Disease resistance-responsive (dirigent-like protein) family protein	UG|Psi.237|gb|DQ395256	Clone WS02924_E06 unknown mRNA	UG|Pta.675|gb|DR095017	Transcribed locus, moderately similar to XP_002304534.1 predicted protein [Populus trichocarpa]
		BT101321	GQ01301_K11	high confidence variable gene	M2a	NA	NA	shoot secondary xylem	NA	11	1641	NA	NA	NA	NA	NA	NA	NA	NA	NA	NA	NA	NA	PF04059.7	RNA recognition motif 2	AT5G07290	AML4 A member of mei2-like gene family, predominantly plant-based family of genes encoding RNA binding proteins with characteristic presence of a highly conserved RNA binding motif first described in the mei2 gene of the fission yeast S. pombe. In silico analyses reveal nine mei2 -like genes in A. thaliana. They were grouped into four distinct clades, based on overall sequence similarity and subf…	UG|Psi.20376|gb|EF676232	Clone WS02723_C16 unknown mRNA	UG|Pta.2387|gb|DT629005	Transcribed locus, moderately similar to NP_001047946.1 Os02g0719800 [Oryza sativa Japonica Group]
		BT101322	GQ01301_K13	high confidence variable gene	M4a	NA	NA	NA	NA	NA	NA	NA	NA	NA	NA	NA	NA	NA	NA	NA	NA	NA	NA	PF00036.27;PF13833.1	EF hand;EF-hand domain pair	AT2G46600	Calcium-binding EF-hand family protein	UG|Psi.13935|gb|GW716350	Clone WS02761_P04 unknown mRNA	UG|Pta.20173|gb|DR168010	Transcribed locus, weakly similar to NP_001058389.1 Os06g0683400 [Oryza sativa Japonica Group]
		BT101325	GQ01301_L07	not detected	NA	NA	NA	NA	NA	NA	NA	NA	NA	NA	NA	NA	NA	NA	NA	NA	NA	NA	NA	PF01095.14	Pectinesterase	AT3G60730	Plant invertase/pectin methylesterase inhibitor superfamily	UG|Psi.18637|gb|FD735587	Transcribed locus, weakly similar to XP_957952.2 pectinesterase precursor [Neurospora crassa OR74A]	UG|Pta.7751|gb|CV035194	Transcribed locus, moderately similar to NP_566842.1 pectinesterase 31 [Arabidopsis thaliana]
		BT101326	GQ01301_L24	high confidence variable gene	M1a	NA	NA	NA	NA	NA	NA	NA	NA	NA	NA	NA	NA	NA	NA	NA	NA	NA	NA	PF04116.8	Fatty acid hydroxylase superfamily	AT4G25700	Converts beta-carotene to zeaxanthin via cryptoxanthin.	UG|Psi.5660|gb|EF086096	Clone WS0276_H05 unknown mRNA	UG|Pta.15285|gb|CO363999	Transcribed locus, moderately similar to XP_002298016.1 predicted protein [Populus trichocarpa]
		BT101327	GQ01301_M02	low confidence gene	M8b	NA	NA	NA	NA	NA	NA	NA	NA	NA	NA	NA	NA	NA	NA	NA	NA	NA	NA	PF09117.5	MiAMP1			UG|Psi.19237|gb|FD740941	Transcribed locus, weakly similar to XP_002981967.1 hypothetical protein SELMODRAFT_115352 [Selaginella moellendorffii]	UG|Pta.16772|gb|CF670872	Transcribed locus, weakly similar to XP_002981963.1 hypothetical protein SELMODRAFT_115572 [Selaginella moellendorffii]
		BT101329	GQ01301_M04	invariant gene	NA	LowRange	NoENR	NA	NA	NA	NA	NA	NA	NA	NA	NA	NA	NA	NA	NA	NA	NA	NA	PF00327.15;PF08079.7	Ribosomal protein L30p/L7e;Ribosomal L30 N-terminal domain	AT2G44120	Ribosomal protein L30/L7 family protein	UG|Psi.8184|gb|ES248281	Transcribed locus, moderately similar to XP_962950.2 60S ribosomal protein L7 [Neurospora crassa OR74A]	UG|Pta.19333|gb|DR023385	Transcribed locus, moderately similar to XP_962950.2 60S ribosomal protein L7 [Neurospora crassa OR74A]
		BT101330	GQ01301_M08	high confidence variable gene	M4a	NA	NA	NA	NA	NA	NA	NA	NA	NA	NA	NA	NA	NA	NA	NA	NA	NA	NA	PF12847.2;PF03059.11	Methyltransferase domain;Nicotianamine synthase protein	AT1G56430	Encodes a protein with nicotianamine synthase activity.	UG|Psi.8325|gb|ES245995	Transcribed locus, weakly similar to NP_001049894.1 Os03g0307200 [Oryza sativa Japonica Group]	UG|Pta.17262|gb|CO364987	Transcribed locus, weakly similar to NP_172395.1 Nicotianamine synthase 3 [Arabidopsis thaliana]
		BT101337	GQ01301_O19	low confidence gene	M4a	NA	NA	NA	NA	NA	NA	NA	NA	NA	NA	NA	NA	NA	NA	NA	NA	NA	NA			AT5G11280	unknown protein	UG|Psi.6864|gb|EF083982	Clone WS0284_F09 unknown mRNA	UG|Pta.3216|gb|DT638987	Transcribed locus, moderately similar to XP_002309613.1 predicted protein [Populus trichocarpa]
		BT101339	GQ01301_O24	low confidence gene	M5b	NA	NA	NA	NA	NA	NA	NA	NA	NA	NA	NA	NA	NA	NA	NA	NA	NA	NA	PF00234.17;PF14368.1	Protease inhibitor/seed storage/LTP family;Probable lipid transfer	AT4G14815	Bifunctional inhibitor/lipid-transfer protein/seed storage 2S albumin superfamily protein	UG|Psi.15047|gb|ES864823	Transcribed locus, weakly similar to NP_001059015.1 Os07g0175600 [Oryza sativa Japonica Group]	UG|Pta.16409|gb|DN463536	Transcribed locus, weakly similar to NP_001151689.1 lipid transfer protein [Zea mays]
		BT101341	GQ01302_A14	high confidence variable gene	M4a	NA	NA	shoot secondary xylem	NA	NA	NA	NA	NA	NA	NA	NA	NA	NA	NA	NA	NA	NA	NA			AT3G57450	unknown protein	UG|Psi.14100|gb|GW717669	Clone WS02766_A17 unknown mRNA	UG|Pta.4138|gb|CV136944	Transcribed locus
		BT101342	GQ01302_B01	high confidence variable gene	M8a	NA	NA	NA	NA	NA	NA	NA	NA	NA	NA	NA	NA	NA	NA	NA	NA	NA	NA	PF14368.1;PF00234.17	Probable lipid transfer;Protease inhibitor/seed storage/LTP family	AT5G59310	Encodes a member of the lipid transfer protein family. Proteins of this family are generally small (~9 kD), basic, expressed abundantly and contain eight Cys residues. The proteins can bind fatty acids and acylCoA esters and can transfer several different phospholipids. They are localized to the cell wall. The mRNA is present in flowers and siliques, and is strongly up-regulated by abscisic acid.…	UG|Psi.9502|gb|ES862776	Clone WS0441_O23 unknown mRNA	UG|Pta.1982|gb|CV145641	Transcribed locus, weakly similar to NP_568904.1 non-specific lipid-transfer protein 4 [Arabidopsis thaliana]
		BT101343	GQ01302_B12	high confidence variable gene	M10a	NA	NA	NA	NA	NA	NA	NA	NA	NA	NA	NA	NA	NA	NA	NA	NA	NA	NA					UG|Psi.6041|gb|ES659642	Clone WS0289_H03 unknown mRNA
		EX306413	GQ01302_C01	low confidence gene	M5b	NA	NA	NA	NA	NA	NA	NA	NA	NA	NA	NA	NA	NA	NA	NA	NA	NA	NA	PF13961.1	Domain of unknown function (DUF4219)			UG|Psi.4866|gb|EF085515	Clone WS02722_K18 unknown mRNA
		BT101345	GQ01302_C11	low confidence gene	M6b	NA	NA	NA	NA	NA	NA	NA	NA	NA	NA	NA	NA	NA	NA	NA	NA	NA	NA			AT5G26240	member of Anion channel protein family
		BT101348	GQ01302_D03	high confidence variable gene	M7a	NA	NA	NA	NA	14	1549	NA	NA	NA	NA	NA	NA	NA	NA	NA	NA	NA	NA					UG|Psi.20154|gb|GH288886	Transcribed locus, weakly similar to XP_002974366.1 hypothetical protein SELMODRAFT_442384 [Selaginella moellendorffii]	UG|Pta.550|gb|DT625349	Transcribed locus, moderately similar to XP_002987765.1 rab family GTPase [Selaginella moellendorffii]
		BT101350	GQ01302_D11	high confidence variable gene	M4a	NA	NA	NA	NA	NA	NA	NA	NA	NA	NA	NA	NA	NA	NA	NA	NA	NA	NA	PF02496.11	ABA/WDS induced protein			UG|Psi.13804|gb|GW715391	Clone WS0271_D10 unknown mRNA	UG|Pta.12996|gb|CX648640	Transcribed locus, weakly similar to NP_001065841.1 Os11g0167800 [Oryza sativa Japonica Group]
		BT101354	GQ01302_F23	invariant gene	NA	LowMedRange	ENR	NA	NA	NA	NA	NA	NA	NA	NA	NA	NA	NA	NA	NA	NA	NA	NA	PF01253.17	Translation initiation factor SUI1	AT5G54760	Translation initiation factor SUI1 family protein	UG|Psi.10132|gb|EF084725	Clone WS02728_I05 unknown mRNA	UG|Pta.24117|gb|DR013634	Transcribed locus, moderately similar to NP_001044504.2 Os01g0794500 [Oryza sativa Japonica Group]
		BT101355	GQ01302_G18	high confidence variable gene	M4a	NA	NA	NA	NA	NA	NA	NA	NA	NA	NA	NA	NA	NA	NA	NA	NA	NA	NA	PF00141.18	Peroxidase	AT1G05260	Encodes a cold-inducible cationic peroxidase that is involved in the stress response. In response to low temperature, RCI3 transcripts accumulate in the aerial part and in roots of etiolated seedlings but only in roots of light-grown seedlings.	UG|Psi.15740|gb|BT123317	Clone WS04711_N19 unknown mRNA	UG|Pta.18484|gb|DR096218	Transcribed locus, weakly similar to XP_002335150.1 predicted protein [Populus trichocarpa]
		BT101356	GQ01302_G21	high confidence variable gene	M3a	NA	NA	NA	NA	NA	NA	NA	NA	NA	NA	NA	NA	NA	NA	NA	NA	NA	NA	PF00314.12	Thaumatin family	AT1G75050	Pathogenesis-related thaumatin superfamily protein	UG|Psi.10566|gb|ES255251	Transcribed locus, weakly similar to XP_002283480.1 PREDICTED: hypothetical protein [Vitis vinifera]	UG|Pta.13330|gb|CO364501	Transcribed locus, moderately similar to XP_002283480.1 PREDICTED: hypothetical protein [Vitis vinifera]
		BT101358	GQ01302_H05	low confidence gene	M7a	NA	NA	NA	NA	NA	NA	NA	NA	NA	NA	NA	NA	NA	NA	NA	NA	NA	NA	PF05368.8	NmrA-like family
		BT101359	GQ01302_H08	high confidence variable gene	M4a	NA	NA	NA	NA	NA	NA	NA	NA	NA	NA	NA	NA	NA	NA	NA	NA	NA	NA					UG|Psi.6527|gb|GH280359	Clone WS02922_D18 unknown mRNA
		EX306535	GQ01302_H13	low confidence gene	M4a	NA	NA	NA	NA	NA	NA	NA	NA	NA	NA	NA	NA	NA	NA	NA	NA	NA	NA	PF14368.1	Probable lipid transfer	AT3G22600	Bifunctional inhibitor/lipid-transfer protein/seed storage 2S albumin superfamily protein	UG|Psi.4245|gb|EF082567	Clone WS02716_B12 unknown mRNA	UG|Pta.19473|gb|DT626206	Transcribed locus
		BT101360	GQ01302_H14	high confidence variable gene	M7a	NA	NA	NA	NA	4	1931	NA	NA	NA	NA	NA	NA	NA	NA	NA	NA	NA	NA					UG|Psi.5500|gb|DR523249	Transcribed locus
		BT101364	GQ01302_I07	low confidence gene	M4a	NA	NA	NA	NA	NA	NA	NA	NA	NA	NA	NA	NA	NA	NA	NA	NA	NA	NA
		BT101370	GQ01302_K06	low confidence gene	M8b	NA	NA	NA	NA	NA	NA	NA	NA	NA	NA	NA	NA	NA	NA	NA	NA	NA	NA					UG|Psi.5282|gb|FD734332	Transcribed locus, weakly similar to NP_181844.1 proline-rich extensin-like family protein [Arabidopsis thaliana]
		EX306599	GQ01302_K12	high confidence variable gene	M4a	NA	NA	NA	NA	NA	NA	NA	NA	NA	NA	NA	NA	NA	NA	NA	NA	NA	NA	PF13417.1;PF13410.1;PF13409.1;PF02798.15;PF00043.20	Glutathione S-transferase, N-terminal domain;Glutathione S-transferase, C-terminal domain;Glutathione S-transferase, N-terminal domain;Glutathione S-transferase, N-terminal domain;Glutathione S-transferase, C-terminal domain	AT1G78370	Encodes glutathione transferase belonging to the tau class of GSTs. Naming convention according to Wagner et al. (2002).	UG|Psi.110|gb|DR544752	Transcribed locus, weakly similar to XP_002264437.1 PREDICTED: hypothetical protein [Vitis vinifera]	UG|Pta.15036|gb|DR160877	Transcribed locus, weakly similar to XP_002987286.1 hypothetical protein SELMODRAFT_125797 [Selaginella moellendorffii]
		BT101374	GQ01302_L16	high confidence variable gene	M4a	NA	NA	NA	NA	NA	NA	NA	NA	NA	NA	NA	NA	NA	NA	NA	NA	NA	NA
		BT101377	GQ01302_M02	high confidence variable gene	M6a	NA	NA	NA	NA	NA	NA	NA	NA	NA	NA	NA	NA	NA	NA	NA	NA	NA	NA	PF07107.6	Wound-induced protein WI12	AT5G01740	Nuclear transport factor 2 (NTF2) family protein	UG|Psi.10913|gb|ES256874	Transcribed locus, weakly similar to XP_002266001.1 PREDICTED: hypothetical protein [Vitis vinifera]	UG|Pta.16296|gb|DR052251	Transcribed locus, weakly similar to XP_002266001.1 PREDICTED: hypothetical protein [Vitis vinifera]
		EX306654	GQ01302_N05	high confidence variable gene	M5b	NA	NA	NA	NA	NA	NA	NA	NA	NA	NA	NA	NA	NA	NA	NA	NA	NA	NA	PF04819.7	Family of unknown function (DUF716)	AT1G55230	Family of unknown function (DUF716)	UG|Psi.18498|gb|FD734445	Transcribed locus, weakly similar to NP_001140882.1 hypothetical protein LOC100272958 [Zea mays]	UG|Pta.20853|gb|DT632189	Transcribed locus, weakly similar to XP_002991369.1 hypothetical protein SELMODRAFT_133549 [Selaginella moellendorffii]
		BT101378	GQ01302_O03	high confidence variable gene	M4a	NA	NA	NA	NA	NA	NA	NA	NA	NA	NA	NA	NA	NA	NA	NA	NA	NA	NA	PF03018.9	Dirigent-like protein	AT1G65870	Disease resistance-responsive (dirigent-like protein) family protein	UG|Psi.5115|gb|DQ395257	Dirigent-like protein pDIR17	UG|Pta.9601|gb|DR744593	Transcribed locus, weakly similar to XP_002276258.1 PREDICTED: hypothetical protein [Vitis vinifera]
		BT101379	GQ01302_O11	high confidence variable gene	M7a	NA	NA	NA	NA	12	1612	NA	NA	NA	NA	NA	NA	NA	NA	NA	NA	NA	NA
		EX306693	GQ01302_P04	low confidence gene	M3a	NA	NA	NA	NA	NA	NA	NA	NA	NA	NA	NA	NA	NA	NA	NA	NA	NA	NA	PF00931.17	NB-ARC domain			UG|Psi.6513|gb|EF677730	Clone WS02773_M04 unknown mRNA	UG|Pta.20981|gb|DT636409	Transcribed locus
		BT101381	GQ01303_A14	high confidence variable gene	M4a	NA	NA	NA	NA	NA	NA	NA	NA	NA	NA	NA	NA	NA	NA	NA	NA	NA	NA	PF01657.12	Salt stress response/antifungal	AT5G37660	Encodes a plasmodesmal protein that may be involved in the intercellular movement of molecules through the plasmodesmata. The protein has two DUF26 domains and a single transmembrane domain.	UG|Psi.12436|gb|EF083656	Clone WS0286_I08 unknown mRNA	UG|Pta.2123|gb|CO163990	Transcribed locus, moderately similar to XP_002972002.1 hypothetical protein SELMODRAFT_96490 [Selaginella moellendorffii]
		BT101382	GQ01303_B03	high confidence variable gene	M4a	NA	NA	NA	NA	NA	NA	NA	NA	NA	NA	NA	NA	NA	NA	NA	NA	NA	NA	PF00043.20;PF02798.15;PF13410.1;PF13417.1	Glutathione S-transferase, C-terminal domain;Glutathione S-transferase, N-terminal domain;Glutathione S-transferase, C-terminal domain;Glutathione S-transferase, N-terminal domain	AT1G78370	Encodes glutathione transferase belonging to the tau class of GSTs. Naming convention according to Wagner et al. (2002).	UG|Psi.19271|gb|FD742030	Transcribed locus, weakly similar to NP_177958.1 ATGSTU20 (GLUTATHIONE S-TRANSFERASE TAU 20)@ glutathione transferase [Arabidopsis thaliana]	UG|Pta.9972|gb|CO369169	Transcribed locus, weakly similar to NP_565178.1 glutathione S-transferase TAU 19 [Arabidopsis thaliana]
		BT101383	GQ01303_B18	high confidence variable gene	M5b	NA	NA	NA	NA	NA	NA	NA	NA	NA	NA	NA	NA	NA	NA	NA	NA	NA	NA					UG|Psi.1099|gb|EF083575	Clone WS02727_L14 unknown mRNA
		BT101387	GQ01303_C16	high confidence variable gene	M2a	NA	NA	shoot secondary xylem	T2a	138	326	279	291	16	79	Positive	LAC4	ENR	NA	NA	NA	NA	NA	PF07731.9	Multicopper oxidase	AT2G38080	LAC4 appears to have laccase activity based on enzyme assays performed using lac4 mutants. These mutants also have reduced levels of lignin. LAC4 is expressed in vascular bundles and fibers and likely contributes to lignin biosynthesis, and hence cell wall biosynthesis, there. lac4/irx12 mutants have a mild irregular xylem phenotype.	UG|Psi.20779|gb|BT070419	Clone WS02728_I23 unknown mRNA	UG|Pta.211|gb|AF132126	Laccase (Lac8)
		EX306774	GQ01303_C24	high confidence variable gene	M4a	NA	NA	NA	NA	NA	NA	NA	NA	NA	NA	NA	NA	NA	NA	NA	NA	NA	NA	PF00190.17	Cupin	AT3G05950	RmlC-like cupins superfamily protein	UG|Psi.5206|gb|CO215857	Transcribed locus, weakly similar to NP_187246.1 germin-like protein, putative [Arabidopsis thaliana]	UG|Pta.34344|gb|DR160867	Transcribed locus, weakly similar to XP_002970743.1 hypothetical protein SELMODRAFT_411562 [Selaginella moellendorffii]
		BT101388	GQ01303_D03	invariant gene	NA	MedHighRange	NoENR	shoot secondary xylem	NA	NA	NA	NA	NA	NA	NA	NA	NA	NA	NA	NA	NA	NA	NA	PF00249.26	Myb-like DNA-binding domain	AT2G36960	Arabidopsis thaliana myb/SANT domain protein	UG|Psi.10437|gb|ES874447	Clone WS02926_B12 unknown mRNA
		EX306828	GQ01303_F07	high confidence variable gene	M7a	NA	NA	NA	NA	6	1829	NA	NA	NA	NA	NA	NA	NA	NA	NA	NA	NA	NA	PF00022.14	Actin	AT5G09810	Member of Actin gene family.Mutants are defective in germination and root growth.	UG|Psi.5495|gb|EF677522	Clone WS02817_N24 unknown mRNA	UG|Pta.16248|gb|CO201582	Transcribed locus, strongly similar to NP_001032193.1 hypothetical protein LOC641320 [Danio rerio]
		EX306833	GQ01303_F12	high confidence variable gene	M4a	NA	NA	NA	NA	NA	NA	NA	NA	NA	NA	NA	NA	NA	NA	NA	NA	NA	NA	PF00657.17	GDSL-like Lipase/Acylhydrolase	AT1G71120	Contains lipase signature motif and GDSL domain.	UG|Psi.20645|gb|EF678368	Clone WS02917_M22 unknown mRNA	UG|Pta.646|gb|DR160702	Transcribed locus, weakly similar to XP_002965201.1 hypothetical protein SELMODRAFT_83520 [Selaginella moellendorffii]
		BT101392	GQ01303_F17	low confidence gene	unclassified	NA	NA	NA	NA	NA	NA	NA	NA	NA	NA	NA	NA	NA	NA	NA	NA	NA	NA			AT3G60160	member of MRP subfamily
		BT101393	GQ01303_G07	high confidence variable gene	M4a	NA	NA	shoot phelloderm	NA	NA	NA	NA	NA	NA	NA	NA	NA	NA	NA	NA	NA	NA	NA					UG|Psi.4556|gb|ES661490	Clone WS0271_L15 unknown mRNA	UG|Pta.18129|gb|CO160888	Transcribed locus
		EX306882	GQ01303_H21	low confidence gene	M9b	NA	NA	shoot secondary xylem	NA	NA	NA	NA	NA	NA	NA	NA	NA	NA	NA	NA	NA	NA	NA			AT3G10960	Encodes a homolog of the adenine-guanine-hypoxanthine transporter AzgA of Aspergillus nidulans. Function as a plant adenine-guanine transporter. Two closely related genes exist in Arabidopsis: AT3G10960 (Azg1) and AT5G50300 (Azg2).	UG|Psi.11680|gb|ES866163	Transcribed locus, moderately similar to NP_566384.1 xanthine/uracil permease family protein [Arabidopsis thaliana]	UG|Pta.7221|gb|DT627213	Transcribed locus, moderately similar to NP_566384.1 adenine/guanine permease AZG1 [Arabidopsis thaliana]
		BT101395	GQ01303_H24	high confidence variable gene	M2b	NA	NA	shoot phelloderm	NA	142	307	NA	NA	NA	NA	Negative	NA	ENR	NA	NA	NA	NA	NA	PF00249.26	Myb-like DNA-binding domain	AT2G46410	Nuclear-localized R3-type MYB transcription factor. Positive regulator of hair-cell differentiation. Preferentially transcribed in hairless cells. Moves from atrichoblasts into trichoblast via plasmodesmata in a tissue-specific mode. N-terminus and part of the Myb domain are required for this movement, with W76 playing a crucial role. Capability to increase the size-exclusion limit of plasmodesma…	UG|Psi.14524|gb|ES859443	Clone WS02813_H08 unknown mRNA	UG|Pta.14677|gb|BM427994	Transcribed locus
		BT101396	GQ01303_I01	low confidence gene	M2a	NA	NA	NA	NA	NA	NA	NA	NA	NA	NA	NA	NA	NA	NA	NA	NA	NA	NA	PF05368.8	NmrA-like family	AT4G39230	encodes a protein whose sequence is similar to phenylcoumaran benzylic ether reductase (PCBER), which catalyzes NADPH-dependent reduction of 8-5' linked lignans such as dehydrodiconiferyl alcohol to give isodihydrodehydrodiconiferyl alcohol.	UG|Psi.4764|gb|DR513495	Transcribed locus	UG|Pta.17412|gb|CO368470	Transcribed locus, weakly similar to NP_001049612.2 Os03g0259400 [Oryza sativa Japonica Group]
		BT101397	GQ01303_I02	invariant gene	NA	LowMedRange	NoTAIR	NA	NA	NA	NA	NA	NA	NA	NA	NA	NA	NA	NA	NA	NA	NA	NA
		BT101400	GQ01303_I12	high confidence variable gene	M2b	NA	NA	NA	NA	44	970	NA	NA	NA	NA	NA	NA	NA	NA	NA	NA	NA	NA	PF00201.13	UDP-glucoronosyl and UDP-glucosyl transferase	AT2G22590	UDP-Glycosyltransferase superfamily protein	UG|Psi.6975|gb|EF678641	Clone WS0292_N14 unknown mRNA	UG|Pta.17660|gb|DT626663	Transcribed locus, weakly similar to XP_002989202.1 hypothetical protein SELMODRAFT_16528 [Selaginella moellendorffii]
		BT101402	GQ01303_I19	high confidence variable gene	M4a	NA	NA	NA	NA	NA	NA	NA	NA	NA	NA	NA	NA	NA	NA	NA	NA	NA	NA					UG|Psi.974|gb|DR541841	Transcribed locus
		BT101404	GQ01303_J03	high confidence variable gene	M3a	NA	NA	NA	NA	NA	NA	NA	NA	NA	NA	NA	NA	NA	NA	NA	NA	NA	NA	PF03242.8	Late embryogenesis abundant protein			UG|Psi.21865|gb|BT123106	Clone WS0466_F12 unknown mRNA	UG|Pta.49|gb|DR164347	Transcribed locus, moderately similar to XP_002311727.1 predicted protein [Populus trichocarpa]
		EX306913	GQ01303_J05	low confidence gene	M2a	NA	NA	shoot secondary xylem	NA	NA	NA	NA	NA	NA	NA	NA	NA	NA	NA	NA	NA	NA	NA			AT3G57420	Protein of unknown function (DUF288)
		BT101407	GQ01303_K08	not detected	NA	NA	NA	NA	NA	NA	NA	NA	NA	NA	NA	NA	NA	NA	NA	NA	NA	NA	NA	PF00808.18;PF00125.19	Histone-like transcription factor (CBF/NF-Y) and archaeal histone;Core histone H2A/H2B/H3/H4	AT1G08880	Encodes HTA5, a histone H2A protein. H2AX is a meiosis-specific isoform of histone H2A. Upon DSB formation, rapid accumulation of phosphorylated H2AX (&#947	UG|Psi.3334|gb|FD738452	Clone WS02716_G21 unknown mRNA	UG|Pta.178|gb|CV136450	H2A homolog (lp15) gene
		EX306937	GQ01303_K11	high confidence variable gene	M2a	NA	NA	NA	NA	NA	NA	NA	NA	NA	NA	NA	NA	NA	NA	NA	NA	NA	NA	PF14009.1	Domain of unknown function (DUF4228)			UG|Psi.5506|gb|EF084087	Clone WS02762_I13 unknown mRNA	UG|Pta.4855|gb|DT626480	Transcribed locus
		BT101408	GQ01303_K21	low confidence gene	M5a	NA	NA	NA	NA	NA	NA	NA	NA	NA	NA	NA	NA	NA	NA	NA	NA	NA	NA	PF00009.22;PF03143.12;PF03144.20	Elongation factor Tu GTP binding domain;Elongation factor Tu C-terminal domain;Elongation factor Tu domain 2	AT5G60390	GTP binding Elongation factor Tu family protein	UG|Psi.3510|gb|BT071272	Clone WS02817_F13 unknown mRNA	UG|Pta.15168|gb|DR057324	Transcribed locus, moderately similar to XP_964868.2 elongation factor 1-alpha [Neurospora crassa OR74A]
		BT101409	GQ01303_L02	not detected	NA	NA	NA	NA	NA	NA	NA	NA	NA	NA	NA	NA	NA	NA	NA	NA	NA	NA	NA	PF02969.12;PF00125.19	TATA box binding protein associated factor (TAF);Core histone H2A/H2B/H3/H4	AT5G59970	Histone superfamily protein	UG|Psi.10740|gb|ES256096	Transcribed locus, strongly similar to NP_001027352.1 histone H4 [Drosophila melanogaster]	UG|Pta.34729|gb|DR692290	Transcribed locus, strongly similar to NP_524352.1 histone H4 replacement, isoform C [Drosophila melanogaster]
		EX306993	GQ01303_N06	invariant gene	NA	LowMedRange	NoTAIR	NA	NA	NA	NA	NA	NA	NA	NA	NA	NA	NA	NA	NA	NA	NA	NA					UG|Psi.14860|gb|ES863049	Transcribed locus	UG|Pta.12389|gb|CO164042	Transcribed locus
		BT101412	GQ01303_N12	invariant gene	NA	MedHighRange	NoTAIR	NA	NA	NA	NA	NA	NA	NA	NA	NA	NA	NA	NA	NA	NA	NA	NA					UG|Psi.13180|gb|ES663933	Transcribed locus, weakly similar to XP_002334523.1 predicted protein [Populus trichocarpa]
		BT101414	GQ01303_O11	invariant gene	NA	LowRange	NoTAIR	NA	NA	NA	NA	NA	NA	NA	NA	NA	NA	NA	NA	NA	NA	NA	NA					UG|Psi.7767|gb|EF676269	Clone WS02725_F06 unknown mRNA
		EX307025	GQ01303_O16	high confidence variable gene	M6b	NA	NA	shoot secondary xylem	NA	NA	NA	NA	NA	NA	NA	NA	NA	NA	NA	NA	NA	NA	NA	PF00201.13	UDP-glucoronosyl and UDP-glucosyl transferase	AT4G01070	the glycosyltransferase (UGT72B1) is involved in metabolizing xenobiotica (chloroaniline and chlorophenole). Comparison between wild type and knock-out mutant demonstrates the central role of this gene for metabolizing chloroaniline but significantly less for chlorophenole. The glucosyltransferase preferred UDP-xylose over UDP-glucose indicating its (additional) functioning as a xylosyltransferas…	UG|Psi.20491|gb|EF678400	Clone WS02919_N21 unknown mRNA	UG|Pta.13839|gb|DR091927	Transcribed locus, weakly similar to XP_001782728.1 predicted protein [Physcomitrella patens subsp. patens]
		EX307052	GQ01303_P21	low confidence gene	unclassified	NA	NA	NA	NA	NA	NA	NA	NA	NA	NA	NA	NA	NA	NA	NA	NA	NA	NA	PF13456.1	Reverse transcriptase-like
		EX307061	GQ01304_A08	low confidence gene	M5a	NA	NA	NA	NA	NA	NA	NA	NA	NA	NA	NA	NA	NA	NA	NA	NA	NA	NA			AT3G06150	unknown protein			UG|Pta.3636|gb|DT631554	Transcribed locus, weakly similar to NP_187266.1 uncharacterized protein [Arabidopsis thaliana]
		BT101415	GQ01304_A13	high confidence variable gene	M4a	NA	NA	NA	NA	NA	NA	NA	NA	NA	NA	NA	NA	NA	NA	NA	NA	NA	NA	PF09790.4	Hyccin	AT5G64090	FUNCTIONS IN: molecular_function unknown	UG|Psi.1942|gb|EF678373	Clone WS02918_D07 unknown mRNA	UG|Pta.11621|gb|DN463137	Transcribed locus, weakly similar to XP_002265509.1 PREDICTED: hypothetical protein [Vitis vinifera]
		BT101419	GQ01304_B08	not tested	NA	NA	NA	NA	NA	NA	NA	NA	NA	NA	NA	NA	NA	NA	NA	NA	NA	NA	NA					UG|Psi.2188|gb|BT071150	Clone WS02773_K17 unknown mRNA	UG|Pta.20715|gb|DR015767	Transcribed locus, moderately similar to NP_188701.2 mRNA cap guanine-N7 methyltransferase 1 [Arabidopsis thaliana]
		BT101420	GQ01304_B14	high confidence variable gene	M1b	NA	NA	NA	NA	NA	NA	NA	NA	NA	NA	NA	NA	NA	NA	NA	NA	NA	NA	PF00999.16	Sodium/hydrogen exchanger family	AT5G55470	member of Sodium proton exchanger family	UG|Psi.19579|gb|BT071443	Clone WS02912_I16 unknown mRNA	UG|Pta.14463|gb|CO172193	Transcribed locus, moderately similar to XP_002461168.1 hypothetical protein SORBIDRAFT_02g042190 [Sorghum bicolor]
		EX307102	GQ01304_C04	high confidence variable gene	M1b	NA	NA	NA	NA	NA	NA	NA	NA	NA	NA	NA	NA	NA	NA	NA	NA	NA	NA	PF07714.12;PF00069.20	Protein tyrosine kinase;Protein kinase domain	AT2G19130	S-locus lectin protein kinase family protein	UG|Psi.3493|gb|EF085121	Clone WS02728_P12 unknown mRNA	UG|Pta.19417|gb|CV036047	Transcribed locus, weakly similar to XP_002980892.1 hypothetical protein SELMODRAFT_17443 [Selaginella moellendorffii]
		BT101423	GQ01304_C15	invariant gene	NA	LowRange	ENR	NA	NA	NA	NA	NA	NA	NA	NA	NA	NA	NA	NA	NA	NA	NA	NA			AT2G32410	AXR1-like (AXL)
[truncated: 22,778 more rows]

## Sheet: Table S2
Table S2 Functional annotation analysis of gene groups
[truncated: 1,163 more rows]

## Sheet: Table S3
Table S3 Reverse transcription quantitative PCR (RT-qPCR) primer sequences and microarray validation by RT-qPCR
[truncated: 38 more rows]

[truncated: 2 more sheets: Table S5, Table S6]
